# Supplementary material for: Genotyping of European Toxoplasma gondii strains by a new high-resolution next-generation sequencing-based method
Source: Eur J Clin Microbiol Infect Dis. 2023 Dec 15;43(2):355–71. doi: 10.1007/s10096-023-04721-7 (PMC10822014; doi:10.1007/s10096-023-04721-7)
Supplement: Supplementary file 3 — Supplementary Tables 1-10 providing data on the establishment of a new high-resolution next-generation sequencing-based method (XLSX 274 kb) [file 10096_2023_4721_MOESM3_ESM.xlsx]

## Sheet: Content
Supplementary Tables 1-10 of "Genotyping of European Toxoplasma gondii strains by a new high-resolution next-generation sequencing-based method"
Journal: European Journal of Clinical Microbiology & Infectious Diseases
Authors: M. Joeres, P. Maksimov, D. Höper, S. Calvelage, R. Calero-Bernal, M. Fernández-Escobar, B. Koudela, R. Blaga, M. Globokar Vrhovec, K. Stollberg, N. Bier, S. Sotiraki, J. Sroka, W. Piotrowska, P. Kodym, W. Basso,
F. J. Conraths, A. Mercier, L. Galal, M. L. Dardé, A. Balea, F. Spano, C. Schulze, M. Peters, N. Scuda, A. Lundén, R. K. Davidson, R. Terland, H. Waap, E. de Bruin, P. Vatta, S. Caccio, L. M. Ortega-Mora, P. Jokelainen, G. Schares
Table Name	Data content
Supplementary Table 1	Toxoplasma gondii specimen description: Hosts, geographical origins, microsatellite genotypes, PCR-RFLP genotypes
Supplementary Table 2	Sanger sequencing: Sequenced regions, primer sequences, sequenced isolates
Supplementary Table 3	Ion AmpliSeq primer panel
Supplementary Table 4	Ion AmpliSeq target regions locations in Toxoplasma gondii ME49 genome
Supplementary Table 5	Identification of HPRs within 43 Toxoplasma gondii isolates: No. of reads, coverage of the reference, identified variations
Supplementary Table 6	Sanger sequencing results
Supplementary Table 7	Analytical sensitivity: No. of reads, coverage of the reference
Supplementary Table 8	Ion AmpliSeq sequencing results: No. of reads, coverage of the reference, No. of identified SNPs
Supplementary Table 9	Comparison of SNPs identified by Ion AmpliSeq typing to WGS data
Supplementary Table 10	Ion AmpliSeq sequencing results: Positions of identified SNPs

## Sheet: Suppl Table 1
																			Microsatellite marker																PCR-RFLP marker
SplitsTree Number	DNA identifier of analyzing laboratory	Specimen ID1	Specimen ID2	BRC identifier	WGS ID (accession number)	Origin of the whole genome sequence	Country of origin	European region	Postcode	Locality of origin	Latitude	Longitude	Specimen category	Host species	Matrix	Farm	Abortion outbreak	DNA extraction method	N61	B18	M33	M48	TUB2	N83	XI.1	N82	TgM-A	W35	IV.1	B17	N60	M102	AA	Microsatellite genotype	nSAG2	c22-8	c29-2	L358	PK1	Apico	BTUB	GRA6	SAG3	PCR-RFLP genotype	Dilution for Ion AmpliSeq typing	Ct value of Ion AmpliSeq template	Number of cycles in Ion AmpliSeq multiplex PCR	Reference
1	NA	ME49	NA	TgA00001	SRR6793863	European Nucleotide Archivee	USA	Non-European	NA	NA	NA	NA	Cell-culture isolate	Sheep (Ovis aries)	Cellular Pellet	NA	NA	NucleoSpin Tissue Kit (Macherey-Nagel)	91	158	169	215	289	310	356	111	207	242	274	336	142	174	265	II	II	II	II	II	II	II	II	II	II	#1	-	21.1	24	Lunde and Jacobs (1983), doi: 10.2307/3281034
2	NA	NTE	NA	NA	1740D-254-09	this study	Germany	West	97070	Würzburg	49.7918	9.93977	Cell-culture isolate	Human (Homo sapiens)	Cellular Pellet	NA	NA	phenol/chloroform purification method	103	158	169	221	289	310	356	113	207	242	274	336	140	176	269	II	II	II	II	II	II	I	II	II	II	#3	10(-3)	18.88	24	Gross et al. (1991), doi: 10.1128/iai.59.12.4511-4516.1991
3	D180563	Greek	NA	NA	1740D-35-04_S59_L005	this studye	Greece	South	NA	Epirus	37.9809	22.4429	Cell-culture isolate	Chicken (Gallus domesticus)	Cellular Pellet	NA	NA	phenol/chloroform purification method	87	158	169	219	289	314	356	111	207	242	274	336	140	176	261	II	II	II	II	II	II	I	II	II	II	#3	10(-3)	19.42	24	Andreopoulou et al. (2023), doi: 10.1007/s00436-022-07701-6
4	D180565	French1	NA	NA	1740D-35-05_S62_L005	this studye	France	West	69001	Lyon	45.7719	4.8293	Cell-culture isolate	Dog (Canis familiaris)	Cellular Pellet	NA	NA	phenol/chloroform purification method	95	158	169	227	289	314	356	111	207	242	274	336	142	174	263	II	II	II	II	II	II	I	II	II	II	#3	10(-3)	19.31	24	Blaga et al. (2023), doi: 10.3390/pathogens12010114
5	D180567	Czech_KS	NA	NA	1740D-35-03_S61_L005	this studye	Czech Republic	East	66491	Ivančice	49.0944	16.3453	Cell-culture isolate	Cat (Felis catus)	Cellular Pellet	NA	NA	phenol/chloroform purification method	97	158	169	213	289	308	356	111	207	242	274	336	138	176	265	II	II	II	II	II	II	I	II	II	II	#3	10(-3)	20.26	24	this study
6	D180569	Ger1	NA	NA	1740D-35-02_S58_L005	this studye	Germany	West	06385	Aken (Elbe)	51.8457	12.0321	Cell-culture isolate	Chicken (Gallus domesticus)	Cellular Pellet	NA	NA	phenol/chloroform purification method	95	158	169	227	289	308	356	115	207	242	274	336	140	174	271	II	II	II	II	II	II	I	II	II	II	#3	10(-3)	20.46	24	Schares et al. (2017), doi: 10.1016/j.ijpara.2017.07.003
7	D200109a	E_EU_EJP_5	NA	NA	1740D-135-02_S356_L007	this studye	Czech Republic	East	54401	Dvůr Králové nad Labem	50.4249	15.7589	Cell-culture isolate	Siberian tiger (Panthera tigris altaica)	Cellular Pellet	NA	NA	phenol/chloroform purification method	91	158	169	213	289	312	356	117	207	242	274	336	140	176	275	II	II	II	II	II	II	I	II	II	II	#3	10(-2)	20	24	Juránkova et al. (2013), doi: 10.1016/j.vetpar.2012.11.016
8	D200110b	GER_EJP_9	NA	NA	1740D-135-20_S374_L007	this studye	Germany	West	15528	Spreenhagen	52.3518	13.8846	Cell-culture isolate	Wild boar (Sus scrofa)	Cellular Pellet	NA	NA	phenol/chloroform purification method	99	158	169	211	289	312	356	115	207	242	274	336	140	176	261	II	II	II	II	II	II	I	II	II	II	#3	10(-2)	20.98	24	Stollberg et al. (2021), doi: 10.3390/microorganisms9081663
9	D200111	GER_EJP_10	NA	NA	1740D-135-03_S357_L007	this studye	Germany	West	15528	Spreenhagen	52.327	13.8147	Cell-culture isolate	Wild boar (Sus scrofa)	Cellular Pellet	NA	NA	phenol/chloroform purification method	99	158	169	213	289	312	356	115	207	242	274	336	140	176	267	II	II	II	II	II	II	I	II	II	II	#3	10(-3)	21.9	24	Stollberg et al. (2021), doi: 10.3390/microorganisms9081663
10	D200112	S_EU_EJP_1	NA	NA	1740D-135-04_S358_L007	this studye	Greece	South	NA	Macedonia	38.8839	20.8577	Cell-culture isolate	Chicken (Gallus domesticus)	Cellular Pellet	NA	NA	phenol/chloroform purification method	103	158	169	213	289	310	356	115	207	242	274	336	138	176	259	II	II	II	II	II	II	I	II	II	II	#3	10(-3)	21.19	24	Andreopoulou et al. (2023), doi: 10.1007/s00436-022-07701-6
11	D200113	GER_EJP_7	NA	NA	1740D-135-05_S359_L007	this studye	Germany	West	69427	Mudau	49.5234	9.22644	Cell-culture isolate	Cat (Felis catus)	Cellular Pellet	NA	NA	phenol/chloroform purification method	103	158	169	215	289	308	356	115	207	242	274	336	145	174	269	II	II	II	II	II	II	I	II	II	II	#3	10(-3)	21.45	24	this study
12	D200114	GER_EJP_6	NA	NA	1740D-135-06_S360_L007	this studye	Germany	West	35274	Kirchhain	50.8142	8.93125	Cell-culture isolate	Cat (Felis catus)	Cellular Pellet	NA	NA	phenol/chloroform purification method	95	158	169	213	289	310	356	113	207	242	274	336	145	174	277	II	II	II	II	II	II	I	II	II	II	#3	10(-3)	22.74	24	this study
13	D200116	GER_EJP_11	NA	NA	1740D-135-07_S361_L007	this studye	Germany	West	40210	Düsseldorf	51.2227	6.7895	Cell-culture isolate	Human (Homo sapiens)	Cellular Pellet	NA	NA	phenol/chloroform purification method	105	158	169	213	289	308	356	127	207	242	274	336	140	176	285	II	II	II	II	II	II	I	II	II	II	#3	10(-3)	20.35	24	this study
14	D200117	N_EJP_1	NA	NA	1740D-135-08_S362_L007	this studye	Finland	North	80020	Joensuu	62.613	30.3273	Cell-culture isolate	Cat (Felis catus)	Cellular Pellet	NA	NA	phenol/chloroform purification method	103	158	169	211	289	310	356	113	207	242	274	336	140	176	263	II	II	II	II	II	II	I	II	II	II	#3	10(-2)	19.6	24	this study
15	D200118	W_EU_EJP_1	NA	NA	1740D-135-09_S363_L007	this studye	Austria	East	2120	Wolkersdorf	48.387	16.5332	Cell-culture isolate	Cat (Felis catus)	Cellular Pellet	NA	NA	phenol/chloroform purification method	93	158	169	219	289	312	356	117	207	242	274	336	142	174	259	II	II	II	II	II	II	II	II	II	II	#1	10(-2)	20.18	24	this study
16	D200119	GER_EJP_8	NA	NA	1740D-135-10_S364_L007	this studye	Germany	West	82041	Oberhaching	48.022	11.5178	Cell-culture isolate	Cat (Felis catus)	Cellular Pellet	NA	NA	phenol/chloroform purification method	95	158	169	215	289	312	356	119	207	242	274	336	138	172	291	II	II	II	II	II	II	I	II	II	II	#3	10(-2)	19	24	this study
17	D200120	W_EU_EJP_3	NA	NA	1740D-135-11_S365_L007	this studye	Austria	East	9431	Wolfsberg	46.813	14.8134	Cell-culture isolate	Cat (Felis catus)	Cellular Pellet	NA	NA	phenol/chloroform purification method	91	158	169	227	289	312	356	113	207	242	274	336	140	178	269	II	II	II	II	II	II	I	II	II	II	#3	10(-2)	18.68	24	this study
18	D200121	W_EU_EJP_2	NA	NA	1740D-135-12_S366_L007	this studye	Austria	East	6922	Wolfurt	47.4731	9.75293	Cell-culture isolate	Cat (Felis catus)	Cellular Pellet	NA	NA	phenol/chloroform purification method	89	158	169	213	289	312	356	115	207	242	274	336	140	176	267	II	II	II	II	II	II	II	II	II	II	#1	10(-2)	19	24	this study
19	D200122b	GER_EJP_12	NA	NA	1740D-135-22_S376_L007	this studye	Germany	West	15528	Spreenhagen	52.3281	13.792	Cell-culture isolate	Wild boar (Sus scrofa)	Cellular Pellet	NA	NA	phenol/chloroform purification method	99	158	169	211	289	312	356	115	207	242	274	336	140	176	261	II	II	II	II	II	II	I	II	II	II	#3	10(-1)	19.45	24	Stollberg et al. (2021), doi: 10.3390/microorganisms9081663
20	D200124	E_EU_EJP_1	NA	NA	1740D-135-14_S368_L007	this studye	Czech Republic	East	63800	Brno-sever, Lesná	49.2275	16.6182	Cell-culture isolate	Cat (Felis catus)	Cellular Pellet	NA	NA	phenol/chloroform purification method	113	158	169	211	289	312	356	111	209	242	274	336	140	176	257	II variant	II	II	II	II	II	I	II	II	II	#3	10(-3)	21.15	24	this study
21	D200125	GER_EJP_4	NA	NA	1740D-135-15_S369_L007	this studye	Germany	West	02894	Reichenbach	51.2273	14.73	Cell-culture isolate	Cat (Felis catus)	Cellular Pellet	NA	NA	phenol/chloroform purification method	97	158	169	213	289	312	356	113	207	242	274	336	140	176	269	II	II	II	II	II	II	I	II	II	II	#3	10(-3)	23.23	24	this study
22	D200126	GER_EJP_5	NA	NA	1740D-135-16_S370_L007	this studye	Germany	West	45326	Essen	51.495	7.00527	Cell-culture isolate	Cat (Felis catus)	Cellular Pellet	NA	NA	phenol/chloroform purification method	83	158	169	213	289	314	356	115	209	242	274	336	149	176	277	II variant	II	II	II	II	II	I	II	II	II	#3	10(-2)	20.92	24	this study
23	D200127	GER_EJP_3	NA	NA	1740D-135-17_S371_L007	this studye	Germany	West	16833	Neuruppin	52.8771	12.7341	Cell-culture isolate	Chicken (Gallus domesticus)	Cellular Pellet	NA	NA	phenol/chloroform purification method	93	158	169	229	289	312	356	121	207	242	274	336	145	174	261	II	II	II	II	II	II	II	II	II	II	#1	10(-3)	21.37	24	Schares et al. (2017), doi: 10.1016/j.ijpara.2017.07.003
24	D200128a	E_EU_EJP_2	NA	NA	1740D-135-18_S372_L007	this studye	Czech Republic	East	54401	Dvůr Králové nad Labem	50.4658	15.819	Cell-culture isolate	Siberian tiger (Panthera tigris altaica)	Cellular Pellet	NA	NA	phenol/chloroform purification method	91	158	169	213	289	312	356	117	207	242	274	336	140	176	275	II	II	II	II	II	II	I	II	II	II	#3	10(-3)	20.57	24	Juránkova et al. (2013), doi: 10.1016/j.vetpar.2012.11.016
25	D200129	E_EU_EJP_3	NA	NA	1740D-135-19_S373_L007	this studye	Czech Republic	East	63800	Brno-sever-Lesná	49.231	16.6245	Cell-culture isolate	European wildcat (Felis silvestris)	Cellular Pellet	NA	NA	phenol/chloroform purification method	111	158	169	211	289	310	356	109	207	242	274	336	142	174	261	II	II	II	II	II	II	I	II	II	II	#3	10(-2)	21.57	24	this study
26	D200209	W_EJP_6	NA	NA	1740D-143-01_S40_L003	this studye	Switzerland	West	NA	NA	NAf	NAf	Cell-culture isolate	Cat (Felis catus)	Cellular Pellet	NA	NA	phenol/chloroform purification method	107	158	169	225	289	314	356	121	207	242	274	336	145	178	271	II	II	II	II	II	II	I	II	II	II	#3	10(-2)	18.11	24	this study
27	D200210	N_EJP_2	NA	NA	1740D-143-02_S41_L003	this studye	Denmark	North	NA	NA	NAf	NAf	Cell-culture isolate	Cat (Felis catus)	Cellular Pellet	NA	NA	phenol/chloroform purification method	95	158	169	211	289	312	356	113	207	242	274	336	140	174	275	II	II	II	II	II	II	I	II	II	II	#3	10(-3)	21.41	24	this study
28	D200211	GER_EJP_13	NA	NA	1740D-143-03_S42_L003	this studye	Germany	West	96247	Michelau	50.1855	11.1536	Cell-culture isolate	Cat (Felis catus)	Cellular Pellet	NA	NA	phenol/chloroform purification method	93	158	169	213	289	308	356	115	207	242	274	336	149	176	257	II	II	II	II	II	II	I	II	II	II	#3	10(-3)	21.74	24	this study
29	D200212	W_EJP_5	NA	NA	1740D-143-04_S43_L003	this studye	Austria	East	6020	Innsbruck	47.2824	11.3963	Cell-culture isolate	Cat (Felis catus)	Cellular Pellet	NA	NA	phenol/chloroform purification method	103	158	169	223	289	308	356	115	207	242	274	336	140	178	273	II	II	II	II	II	II	I	II	II	II	#3	10(-3)	19.73	24	this study
30	D200284	E_EU_EJP_6	NA	NA	1740D-151-01	this study	Romania	East	400001	Cluj-Napoca	46.7678	23.5835	Cell-culture isolate	European wildcat (Felis silvestris)	Cellular Pellet	NA	NA	phenol/chloroform purification method	99	158	169	229	289	312	356	125	207	242	274	336	145	174	267	II	II	II	II	II	II	I	II	II	II	#3	10(-3)	20.19	24	this study
31	D200285	E_EU_EJP_7	NA	NA	1740D-151-02	this study	Romania	East	510118	Alba_Iulia	46.0667	23.5833	Cell-culture isolate	Eurasian Lynx (Lynx lynx)	Cellular Pellet	NA	NA	phenol/chloroform purification method	97	158	169	219	289	312	356	109	207	242	274	336	138	178	267	II	II	II	II	II	II	I	II	II	II	#3	10(-3)	20.5	24	this study
32	D200287c	W_EU_EJP_7	NA	TgA32127	1740D-151-04	this study	France	West	39570	Montmorot	46.7369	5.53192	Cell-culture isolate	Cattle (Bos taurus)	Cellular Pellet	NA	NA	phenol/chloroform purification method	83	158	169	227	289	310	356	109	207	242	274	336	145	174	277	II	II	II	II	II	II	I	II	II	II	#3	10(-3)	21.2	24	Blaga et al. (2019), doi: 10.1051/parasite/2019076
33	D200288	W_EU_EJP_12	NA	TgA32089	1740D-151-05	this study	France	West	77000	Vaux-le-Pénil	48.4931	2.67485	Cell-culture isolate	Sheep (Ovis aries)	Cellular Pellet	NA	NA	phenol/chloroform purification method	91	158	169	215	289	310	356	111	207	242	274	336	140	178	259	II	II	II	II	II	II	I	II	II	II	#3	10(-3)	19.51	24	Halos et al. (2009), doi: 10.1016/j.ijpara.2009.06.009
34	D200389	W_EU_EJP_10	NA	TgA32214	1740D-151-07	this study	France	West	35160	Montfort-sur-Meu	48.1432	-1.9234	Cell-culture isolate	Pig (Sus scrofa domesticus)	Cellular Pellet	NA	NA	phenol/chloroform purification method	95	158	169	231	289	312	356	117	207	242	274	336	140	178	277	II	II	II	II	II	II	II	II	II	II	#1	10(-3)	21.61	24	this study
35	D200390	W_EU_EJP_11	NA	TgA32208	1740D-151-08	this study	France	West	3200	Vichy	46.1035	3.46603	Cell-culture isolate	Pig (Sus scrofa domesticus)	Cellular Pellet	NA	NA	phenol/chloroform purification method	101	158	169	211	289	312	356	115	207	242	274	336	149	176	279	II	II	II	II	II	II	I	II	II	II	#3	10(-3)	20.54	24	this study
36	D200391	W_EU_EJP_14	NA	TgA32083	1740D-151-09	this study	France	West	12000	Rodez	44.3607	2.56155	Cell-culture isolate	Sheep (Ovis aries)	Cellular Pellet	NA	NA	phenol/chloroform purification method	91	158	169	211	289	316	356	121	207	242	278	336	140	174	259	II	II	II	II	II	II	I	II	II	II	#3	10(-3)	21.16	24	Halos et al. (2009), doi: 10.1016/j.ijpara.2009.06.009
37	D200392	N_EU_EJP_3	NA	NA	1740D-151-10	this study	Finland	North	NA	NA	NAf	NAf	Cell-culture isolate	Cat (Felis catus)	Cellular Pellet	NA	NA	phenol/chloroform purification method	99	158	169	227	289	310	356	113	207	242	274	336	145	174	267	II	II	II	II	II	II	I	II	II	II	#3	10(-3)	17.08	24	Jokelainen et al. (2012), doi: 10.1177/1040638712461787
38	D200393	W_EU_EJP_8	NA	TgA32128	1740D-151-11	this study	France	West	NA	NA	NAf	NAf	Cell-culture isolate	Cattle (Bos taurus)	Cellular Pellet	NA	NA	phenol/chloroform purification method	99	158	169	211	289	312	356	109	207	242	274	336	140	174	257	II	II	II	II	II	II	I	II	II	II	#3	10(-3)	18.36	24	this study
39	D200394	W_EU_EJP_9	NA	TgA32201	1740D-151-12	this study	France	West	53000	Laval	48.0691	-0.793879	Cell-culture isolate	Pig (Sus scrofa domesticus)	Cellular Pellet	NA	NA	phenol/chloroform purification method	107	158	169	215	289	312	356	119	207	242	274	336	142	174	261	II	II	II	II	II	II	I	II	II	II	#3	10(-3)	20.95	24	this study
40	D201429	TgShSp1	NA	NA	SRR9943503	NCBI GenBank	Spain	South	34419	Fuentes de Valdepero	42.1547	-4.42782	Cell-culture isolate	Sheep (Ovis aries)	Cellular Pellet	Sheep 1	1	DNeasy Blood & Tissue Kit (Qiagen)	95	158	169	213	289	310	356	117	207	242	274	336	140	174	277	II	II	II	II	II	II	I	II	II	II	#3	-	16.72	24	Fernández-Escobar et al. (2020), doi: 10.1186/s13071-020-04275-z.
41	D201430	TgShSp2	NA	NA	SRR9943497	NCBI GenBank	Spain	South	31140	Artajona	42.5539	-1.74002	Cell-culture isolate	Sheep (Ovis aries)	Cellular Pellet	Sheep 2	2	DNeasy Blood & Tissue Kit (Qiagen)	91	158	169	211	289	312	356	115	207	242	274	336	140	174	275	II	II	II	II	II	II	II	II	II	II	#1	-	18.09	24	Fernández-Escobar et al. (2020), doi: 10.1186/s13071-020-04275-z.
42	D201431	TgShSp3	NA	NA	SRR9943498	NCBI GenBank	Spain	South	34338	Autillo de Campos	42.0514	-4.87252	Cell-culture isolate	Sheep (Ovis aries)	Cellular Pellet	Sheep 3	3	DNeasy Blood & Tissue Kit (Qiagen)	99	158	169	215	289	312	356	111	207	242	274	336	140	174	269	II	II	II	II	II	II	I	II	II	II	#3	10(-2)	20.77	24	Fernández-Escobar et al. (2020), doi: 10.1186/s13071-020-04275-z.
43	D201432	TgShSp4	NA	NA	1740D-143-06_S45_L003	this studye	Spain	South	34338	Autillo de Campos	42.0717	-4.81524	Cell-culture isolate	Sheep (Ovis aries)	Cellular Pellet	Sheep 3	3	DNeasy Blood & Tissue Kit (Qiagen)	99	158	169	215	289	312	356	111	207	242	274	336	140	174	269	II	II	II	II	II	II	I	II	II	II	#3	10(-2)	19.69	24	Fernández-Escobar et al. (2020), doi: 10.1186/s13071-020-04275-z.
44	D201433	TgShSp5	NA	NA	1740D-143-07_S46_L003	this studye	Spain	South	34338	Autillo de Campos	42.0976	-4.82567	Cell-culture isolate	Sheep (Ovis aries)	Cellular Pellet	Sheep 3	3	DNeasy Blood & Tissue Kit (Qiagen)	99	158	169	215	289	312	356	111	207	242	274	336	140	174	269	II	II	II	II	II	II	I	II	II	II	#3	10(-1)	17.92	24	Fernández-Escobar et al. (2020), doi: 10.1186/s13071-020-04275-z.
45	D201434	TgShSp6	NA	NA	1740D-143-08_S47_L003	this studye	Spain	South	34338	Autillo de Campos	42.0859	-4.89412	Cell-culture isolate	Sheep (Ovis aries)	Cellular Pellet	Sheep 3	3	DNeasy Blood & Tissue Kit (Qiagen)	99	158	169	215	289	312	356	111	207	242	274	336	140	174	269	II	II	II	II	II	II	I	II	II	II	#3	-	18.06	24	Fernández-Escobar et al. (2020), doi: 10.1186/s13071-020-04275-z.
46	D201435	TgShSp7	NA	NA	SRR9943499	NCBI GenBank	Spain	South	40470	Navas de Oro	41.2244	-4.4112	Cell-culture isolate	Sheep (Ovis aries)	Cellular Pellet	Sheep 4	7	DNeasy Blood & Tissue Kit (Qiagen)	99	158	169	213	289	310	356	113	207	244	274	336	140	176	259	II variant	II	II	II	II	II	I	II	II	II	#3	-	16.59	24	Fernández-Escobar et al. (2020), doi: 10.1186/s13071-020-04275-z.
47	D201436	TgShSp8	NA	NA	SRR9943504	NCBI GenBank	Spain	South	46196	Catadau	39.2737	-0.589337	Cell-culture isolate	Sheep (Ovis aries)	Cellular Pellet	Sheep 9	8	DNeasy Blood & Tissue Kit (Qiagen)	91	158	169	213	289	314	356	123	207	242	274	336	142	180	259	II	II	II	II	II	II	I	II	II	II	#3	-	17.48	24	Fernández-Escobar et al. (2020), doi: 10.1186/s13071-020-04275-z.
48	D201437	TgShSp9	NA	NA	1740D-143-09_S48_L003	this studye	Spain	South	44169	Cuevas de Almudén	40.7558	-0.893756	Cell-culture isolate	Sheep (Ovis aries)	Cellular Pellet	Sheep 5	9	DNeasy Blood & Tissue Kit (Qiagen)	93	158	169	219	289	310	356	115	207	242	274	336	145	174	271	II	II	II	II	II	II	I	II	II	II	#3	-	17.6	24	Fernández-Escobar et al. (2020), doi: 10.1186/s13071-020-04275-z.
49	D201438	TgShSp10	NA	NA	SRR9943500	NCBI GenBank	Spain	South	44169	Cuevas de Almudén	40.7056	-0.874033	Cell-culture isolate	Sheep (Ovis aries)	Cellular Pellet	Sheep 5	9	DNeasy Blood & Tissue Kit (Qiagen)	93	158	169	219	289	310	356	115	207	242	274	336	145	174	271	II	II	II	II	II	II	I	II	II	II	#3	-	17.71	24	Fernández-Escobar et al. (2020), doi: 10.1186/s13071-020-04275-z.
50	D201439	TgShSp11	NA	NA	SRR9943501	NCBI GenBank	Spain	South	10600	Plasencia	40.0692	-6.14472	Cell-culture isolate	Sheep (Ovis aries)	Cellular Pellet	Sheep 7	NA	DNeasy Blood & Tissue Kit (Qiagen)	95	158	169	213	289	316	356	115	207	242	274	336	145	176	275	II	II	II	II	II	II	I	II	II	II	#3	-	17.1	24	Fernández-Escobar et al. (2020), doi: 10.1186/s13071-020-04275-z.
NA	D201440	TgShSp12	NA	NA	NA	NA	Spain	South	10600	Plasencia	40.0399	-6.08891	Cell-culture isolate	Sheep (Ovis aries)	Cellular Pellet	Sheep 7	NA	DNeasy Blood & Tissue Kit (Qiagen)	95	158	169	213	289	316	356	115	207	242	274	336	145	176	275	II	II	II	II	II	II	I	II	II	II	#3	-	19.73	24	Fernández-Escobar et al. (2020), doi: 10.1186/s13071-020-04275-z.
NA	D201441	TgShSp13	NA	NA	1740D-143-10_S49_L003	this studye	Spain	South	10600	Plasencia	40.0006	-6.13176	Cell-culture isolate	Sheep (Ovis aries)	Cellular Pellet	Sheep 7	NA	DNeasy Blood & Tissue Kit (Qiagen)	95	158	169	213	289	316	356	115	207	242	274	336	145	176	275	II	II	II	II	II	II	I	II	II	II	#3	-	21.44	24	Fernández-Escobar et al. (2020), doi: 10.1186/s13071-020-04275-z.
NA	D201442	TgShSp14	NA	NA	NA	NA	Spain	South	10600	Plasencia	40.0797	-6.16923	Cell-culture isolate	Sheep (Ovis aries)	Cellular Pellet	Sheep 7	NA	DNeasy Blood & Tissue Kit (Qiagen)	95	158	169	213	289	316	356	115	207	242	274	336	145	176	275	II	II	II	II	II	II	I	II	II	II	#3	-	21.07	24	Fernández-Escobar et al. (2020), doi: 10.1186/s13071-020-04275-z.
NA	D201443	TgShSp15	NA	NA	1740D-143-11_S50_L003	this studye	Spain	South	10600	Plasencia	40.0593	-6.04726	Cell-culture isolate	Sheep (Ovis aries)	Cellular Pellet	Sheep 7	NA	DNeasy Blood & Tissue Kit (Qiagen)	91	158	169	215	289	314	356	125	207	242	274	336	142	174	259	II	II	II	II	II	II	I	II	II	II	#3	-	21.16	24	Fernández-Escobar et al. (2020), doi: 10.1186/s13071-020-04275-z.
51	D201444	TgShSp16	NA	NA	SRR9943502	NCBI GenBank	Spain	South	06510	Alburquerque	39.1365	-7.01206	Cell-culture isolate	Sheep (Ovis aries)	Cellular Pellet	Sheep 6	NA	DNeasy Blood & Tissue Kit (Qiagen)	99	158	169	213	289	310	356	113	207	244	274	336	140	176	259	II variant	II	II	II	II	II	I	II	II	II	#3	-	19.42	24	Fernández-Escobar et al. (2020), doi: 10.1186/s13071-020-04275-z.
52	D201445	TgShSp17	NA	NA	1740D-143-12_S51_L003	this studye	Spain	South	06510	Alburquerque	39.1828	-6.89471	Cell-culture isolate	Sheep (Ovis aries)	Cellular Pellet	Sheep 6	NA	DNeasy Blood & Tissue Kit (Qiagen)	99	158	169	213	289	310	356	113	207	244	274	336	140	176	259	II variant	II	II	II	II	II	I	II	II	II	#3	-	18.37	24	Fernández-Escobar et al. (2020), doi: 10.1186/s13071-020-04275-z.
NA	D201446	TgShSp18	NA	NA	1740D-143-13_S52_L003	this studye	Spain	South	44169	Cuevas de Almudén	40.739	-0.849099	Cell-culture isolate	Sheep (Ovis aries)	Cellular Pellet	Sheep 5	9	DNeasy Blood & Tissue Kit (Qiagen)	93	158	169	219	289	310	356	115	207	242	274	336	145	174	271	II	II	II	II	II	II	I	II	II	II	#3	-	20.29	24	Fernández-Escobar et al. (2020), doi: 10.1186/s13071-020-04275-z.
NA	D201447	TgShSp19	NA	NA	NA	NA	Spain	South	10600	Plasencia	39.9994	-6.09944	Cell-culture isolate	Sheep (Ovis aries)	Cellular Pellet	Sheep 7	NA	DNeasy Blood & Tissue Kit (Qiagen)	95	158	169	213	289	316	356	115	207	242	274	336	145	176	275	II	II	II	II	II	II	I	II	II	II	#3	-	20.16	24	Fernández-Escobar et al. (2020), doi: 10.1186/s13071-020-04275-z.
53	D201448	TgShSp20	NA	NA	NA	NA	Spain	South	10600	Plasencia	40.0201	-6.06619	Cell-culture isolate	Sheep (Ovis aries)	Cellular Pellet	Sheep 7	NA	DNeasy Blood & Tissue Kit (Qiagen)	95	158	169	213	289	316	356	115	207	242	274	336	145	176	275	II	II	II	II	II	II	I	II	II	II	#3	-	19.01	24	Fernández-Escobar et al. (2020), doi: 10.1186/s13071-020-04275-z.
54	D201449	TgShSp21	NA	NA	NA	NA	Spain	South	10600	Plasencia	40.0187	-6.1401	Cell-culture isolate	Sheep (Ovis aries)	Cellular Pellet	Sheep 7	NA	DNeasy Blood & Tissue Kit (Qiagen)	95	158	169	213	289	316	356	115	207	242	274	336	145	176	275	II	II	II	II	II	II	I	II	II	II	#3	-	18.4	24	Fernández-Escobar et al. (2020), doi: 10.1186/s13071-020-04275-z.
55	D201450	TgShSp22	NA	NA	NA	NA	Spain	South	10600	Plasencia	40.0769	-6.01035	Cell-culture isolate	Sheep (Ovis aries)	Cellular Pellet	Sheep 7	NA	DNeasy Blood & Tissue Kit (Qiagen)	107	158	169	215	289	314	356	113	207	242	274	336	140	174	289	II	II	II	II	II	II	I	II	II	II	#3	-	17.23	24	Fernández-Escobar et al. (2020), doi: 10.1186/s13071-020-04275-z.
56	D201451	TgShSp23	NA	NA	NA	NA	Spain	South	06510	Alburquerque	39.2438	-6.85495	Cell-culture isolate	Sheep (Ovis aries)	Cellular Pellet	Sheep 6	NA	DNeasy Blood & Tissue Kit (Qiagen)	99	158	169	213	289	310	356	113	207	244	274	336	140	176	259	II variant	II	II	II	II	II	I	II	II	II	#3	-	16.32	24	Fernández-Escobar et al. (2020), doi: 10.1186/s13071-020-04275-z.
57	D201454	TgShSp26	NA	NA	NA	NA	Spain	South	16700	Sisante	39.4274	-2.23063	Cell-culture isolate	Sheep (Ovis aries)	Cellular Pellet	Sheep 11	NA	DNeasy Blood & Tissue Kit (Qiagen)	113	158	169	213	289	314	356	113	207	242	274	336	140	174	283	II	II	II	II	II	II	I	II	II	II	#3	10(-1)	18.19	24	Fernández-Escobar et al. (2020), doi: 10.1186/s13071-020-04275-z.
58	D201455	TgShSp27	NA	NA	NA	NA	Spain	South	16701	Sisante	39.4667	-2.23442	Cell-culture isolate	Sheep (Ovis aries)	Cellular Pellet	Sheep 11	NA	DNeasy Blood & Tissue Kit (Qiagen)	113	158	169	213	289	314	356	113	207	242	274	336	140	174	283	II	II	II	II	II	II	I	II	II	II	#3	-	17.3	24	Fernández-Escobar et al. (2020), doi: 10.1186/s13071-020-04275-z.
59	D201456	TgShSp28	NA	NA	NA	NA	Spain	South	10600	Plasencia	40.0603	-6.10528	Cell-culture isolate	Sheep (Ovis aries)	Cellular Pellet	Sheep 7	NA	DNeasy Blood & Tissue Kit (Qiagen)	99	158	169	213	289	310	356	113	207	244	274	336	142	176	259	II variant	II	II	II	II	II	I	II	II	II	#3	-	22.09	24	Fernández-Escobar et al. (2020), doi: 10.1186/s13071-020-04275-z.
60	D201457	TgShSp29	NA	NA	1740D-143-15_S54_L003	this studye	Spain	South	13500	Puertollano	38.6784	-4.14348	Cell-culture isolate	Sheep (Ovis aries)	Cellular Pellet	Sheep 8	NA	DNeasy Blood & Tissue Kit (Qiagen)	91	158	169	227	289	316	356	113	207	242	274	336	140	178	271	II	II	II	II	II	II	I	II	II	II	#3	-	17.05	24	Fernández-Escobar et al. (2020), doi: 10.1186/s13071-020-04275-z.
61	D201458	TgShSp30	NA	NA	1740D-143-16_S55_L003	this studye	Spain	South	06510	Alburquerque	39.1957	-6.82878	Cell-culture isolate	Sheep (Ovis aries)	Cellular Pellet	Sheep 6	NA	DNeasy Blood & Tissue Kit (Qiagen)	93	158	169	225	289	308	356	121	207	242	274	336	140	174	263	II	II	II	II	II	II	I	II	II	II	#3	-	21.05	24	Fernández-Escobar et al. (2020), doi: 10.1186/s13071-020-04275-z.
62	D201459	TgShSp31	NA	NA	NA	NA	Spain	South	06510	Alburquerque	39.0566	-6.9353	Cell-culture isolate	Sheep (Ovis aries)	Cellular Pellet	Sheep 6	NA	DNeasy Blood & Tissue Kit (Qiagen)	99	158	169	213	289	310	356	113	207	244	274	336	140	176	259	II variant	II	II	II	II	II	I	II	II	II	#3	-	17.5	24	Fernández-Escobar et al. (2020), doi: 10.1186/s13071-020-04275-z.
63	D201462	TgPigSp3	NA	NA	1740D-143-19_S58_L003	this studye	Spain	South	06360	Fuente del Maestre	38.5326	-6.46428	Cell-culture isolate	Pig (Sus scrofa domesticus)	Cellular Pellet	Pig 3	NA	DNeasy Blood & Tissue Kit (Qiagen)	97	158	169	213	289	314	356	123	207	242	274	336	142	176	259	II	II	II	II	II	II	I	II	II	II	#3	-	20.99	24	Fernández-Escobar et al. (2020), doi: 10.3389/fvets.2020.604782
64	D201463	TgPigSp4	NA	NA	1740D-143-20_S59_L003	this studye	Spain	South	06360	Fuente del Maestre	38.4976	-6.4303	Cell-culture isolate	Pig (Sus scrofa domesticus)	Cellular Pellet	Pig 3	NA	DNeasy Blood & Tissue Kit (Qiagen)	85	158	169	215	289	310	356	109	207	242	274	336	140	178	283	II	II	II	II	II	II	I	II	II	II	#3	10(-1)	18.62	24	Fernández-Escobar et al. (2020), doi: 10.3389/fvets.2020.604782
65	D201464	TgPigSp5	NA	NA	1740D-143-21_S60_L003	this studye	Spain	South	06360	Fuente del Maestre	38.5009	-6.42611	Cell-culture isolate	Pig (Sus scrofa domesticus)	Cellular Pellet	Pig 3	NA	DNeasy Blood & Tissue Kit (Qiagen)	91	158	169	225	289	308	356	119	207	242	274	336	140	180	257	II	II	II	II	II	II	I	II	II	II	#3	-	18.16	24	Fernández-Escobar et al. (2020), doi: 10.3389/fvets.2020.604782
66	D220214	20.1M	NA	NA	1740D-254-01	this study	Poland	East	37-300	Leżajsk	50.2612	22.419	Cell-culture isolate	Pig (Sus scrofa domesticus)	Cellular Pellet	NA	NA	phenol/chloroform purification method	123	158	169	213	289	310	356	125	207	242	274	336	142	178	269	II	II	II	II	II	II	I	II	II	II	#3	10(-2)	18.72	24	this study
67	D220218	E_EU_EJP_13	NA	NA	1740D-254-05	this study	Slovakia	East	NA	Southern Slovakia	NAf	NAf	Cell-culture isolate	Cat (Felis catus)	Cellular Pellet	NA	NA	phenol/chloroform purification method	101	158	169	237	289	312	356	115	207	242	274	336	140	176	275	II	II	II	II	II	II	I	II	II	II	#3	10(-3)	19.42	24	this study
68	D220219	W_EU_EJP_15	NA	NA	1740D-254-06	this study	Switzerland	West	NA	Bern	46.9385	7.45615	Cell-culture isolate	Cat (Felis catus)	Cellular Pellet	NA	NA	phenol/chloroform purification method	91	158	169	211	289	310	356	113	207	242	274	336	145	174	259	II	II	II	II	II	II	I	II	II	II	#3	10(-2)	20.83	24	this study
69	D220221	GER_EJP_1	NA	NA	1740D-254-08	this study	Germany	West	16244	Schorfheide	52.909	13.531	Cell-culture isolate	Roe deer (Capreolus capreolus)	Cellular Pellet	NA	NA	phenol/chloroform purification method	107	158	169	221	289	310	356	115	207	242	274	336	140	172	259	II	II	II	II	II	II	I	II	II	II	#3	10(-3)	20.19	24	Stollberg et al. (2021), doi: 10.3390/microorganisms9081663
70	D220225	Pnegra	NA	NA	1740D-254-12	this study	Argentina	Non-European	NA	NA	NA	NA	Cell-culture isolate	Chicken (Gallus domesticus)	Cellular Pellet	NA	NA	phenol/chloroform purification method	91	158	169	229	289	310	356	111	207	242	274	336	142	174	271	II	II	II	II	II	II	II	II	II	II	#1	10(-2)	20.25	24	Moré et al. (2012), doi: 10.1016/j.vetpar.2011.09.012
71	D220226	E_EU_EJP_14	NA	NA	1740D-254-13	this study	Czech Republic	East	5861	Jihlava, city	49.3979	15.5966	Cell-culture isolate	Pallas's cat (Otocolobus manul)	Cellular Pellet	NA	NA	phenol/chloroform purification method	95	158	169	211	289	312	356	113	207	242	274	336	140	174	261	II	II	II	II	II	II	I	II	II	II	#3	10(-2)	20.36	24	this study
72	D220227	577	NA	NA	1740D-254-03	this study	Poland	East	84-200	Wejherowo	54.5985	18.2304	Cell-culture isolate	Pig (Sus scrofa domesticus)	Cellular Pellet	NA	NA	phenol/chloroform purification method	111	158	169	213	289	312	356	113	207	242	274	336	140	174	275	II	II	II	II	II	II	I	II	II	II	#3	10(-2)	18.2	24	this study
73	D220228	E_EU_EJP_12	NA	NA	1740D-254-04	this study	Czech Republic	East	5861	Jihlava	49.3717	15.5338	Cell-culture isolate	Human (Homo sapiens)	Cellular Pellet	NA	NA	phenol/chloroform purification method	95	158	169	211	289	312	356	115	207	242	274	336	140	174	281	II	II	II	II	II	II	II	II	II	II	#1	10(-3)	21.13	24	this study
74	D221364	Lmic	SPAIN01	TgA21067	ERS13421688	Galal et al., 2022	Spain	South	NA	Ebro Delta	40.7235	0.750735	Cell-culture isolate	Yellow-legged gull (Larus michahellis)	Cellular Pellet	NA	NA	QIAamp DNA MiniKit (Qiagen)	89	158	169	231	289	312	356	111	207	242	274	336	142	174	267	II	II	II	II	II	II	I	II	II	II	#3	10(-1)	20.26	24	Gamble et al. (2019), doi: 10.1016/j.ijppaw.2019.01.002
75	D221365	Gal dom 006	FRANCE01	TgA21017	ERS13421599	Galal et al., 2022	France	West	76600	Le Havre	49.4688	0.190958	Cell-culture isolate	Chicken (Gallus domesticus)	Cellular Pellet	NA	NA	QIAamp DNA MiniKit (Qiagen)	93	158	169	233	289	310	356	111	207	242	274	336	140	176	261	II	II	II	II	II	II	II	II	II	II	#1	10(-1)	18.27	24	Galal et al. (2022), doi: 10.1038/s41467-022-33556-7
76	D221366	21071	FRANCE05	TgA21071	ERS13421603	Galal et al., 2022	France	West	33000	Bordeaux	44.8439	-0.583422	Cell-culture isolate	Common buzzard (Buteo buteo)	Cellular Pellet	NA	NA	QIAamp DNA MiniKit (Qiagen)	85	158	169	243	289	310	356	111	207	242	274	336	140	178	263	II	II	II	II	II	II	I	II	II	II	#3	10(-1)	19.04	24	Galal et al. (2022), doi: 10.1038/s41467-022-33556-7
77	D221367	32067	FRANCE11	TgA32067	ERS13421609	Galal et al., 2022	France	West	20000	Ajaccio	41.9235	8.72488	Cell-culture isolate	Wild boar (Sus scrofa)	Cellular Pellet	NA	NA	QIAamp DNA MiniKit (Qiagen)	119	158	169	221	289	308	356	115	207	242	274	336	145	178	263	II	II	II	II	II	II	I	II	II	II	#3	10(-1)	20.03	24	Richomme et al. (2009), doi: 10.1016/j.vetpar.2009.06.014
78	D221368c	FR-Bos_tau-001	FRANCE13	TgA32127	ERS13421611	Galal et al., 2022	France	West	39570	Montmorot	46.7369	5.53192	Cell-culture isolate	Cattle (Bos taurus)	Cellular Pellet	NA	NA	QIAamp DNA MiniKit (Qiagen)	83	158	169	227	289	310	356	109	207	242	274	336	145	174	277	II	II	II	II	II	II	I	II	II	II	#3	10(-1)	18.02	24	Blaga et al. (2019), doi: 10.1051/parasite/2019076
79	D221369	32182	FRANCE16	TgA32182	ERS13421614	Galal et al., 2022	France	West	82000	Montauban	43.9984	1.37183	Cell-culture isolate	Pig (Sus scrofa domesticus)	Cellular Pellet	NA	NA	QIAamp DNA MiniKit (Qiagen)	97	158	169	213	289	310	356	113	207	244	274	336	140	176	259	II variant	II	II	II	II	II	I	II	II	II	#3	10(-1)	19.05	24	Djokic et al. (2016), doi: 10.1017/S0031182015001870
80	D221370	32183	FRANCE17	TgA32183	ERS13421615	Galal et al., 2022	France	West	65000	Tarbes	43.2365	0.07656	Cell-culture isolate	Pig (Sus scrofa domesticus)	Cellular Pellet	NA	NA	QIAamp DNA MiniKit (Qiagen)	105	158	169	215	289	312	356	109	207	242	274	336	140	178	287	II	II	II	II	II	II	I	II	II	II	#3	10(-1)	18.96	24	Djokic et al. (2016), doi: 10.1017/S0031182015001870
81	D221372	CAE013-PIR	FRANCE23	TgH12013A	ERS13421620	Galal et al., 2022	France	West	NA	NA	NAf	NAf	Cell-culture isolate	Human (Homo sapiens)	Cellular Pellet	NA	NA	QIAamp DNA MiniKit (Qiagen)	97	158	169	213	289	310	356	123	207	242	274	336	142	188	259	II	II	II	II	II	II	I	II	II	II	#3	10(-1)	19.31	24	Ajzenberg et al. (2015), doi: 10.1016/j.meegid.2015.08.025
82	D221373	PLA	UK01	TgH26033A	ERS13421694	Galal et al., 2022	United Kingdom	West	NA	NA	NAf	NAf	Cell-culture isolate	Human (Homo sapiens)	Cellular Pellet	NA	NA	QIAamp DNA MiniKit (Qiagen)	85	158	169	227	289	310	356	121	207	242	274	336	142	174	263	II	II	II	II	II	II	I	II	II	II	#3	10(-1)	18.65	24	Galal et al. (2022), doi: 10.1038/s41467-022-33556-7
83	D221374	PV044	PORTUGAL01	TgA103006	ERS13421651	Galal et al., 2022	Portugal	South	5320-326	Vinhais	41.8315	-7.01304	Cell-culture isolate	Pig (Sus scrofa domesticus)	Cellular Pellet	NA	NA	QIAamp DNA MiniKit (Qiagen)	91	158	169	219	289	308	356	127	207	242	274	336	140	174	269	II	II	II	II	II	II	I	II	II	II	#3	10(-1)	17.42	24	Sousa et a. (2006), doi: 10.1016/j.vetpar.2005.08.012
84	D221376	PV227	PORTUGAL05	TgA103011	ERS13421653	Galal et al., 2022	Portugal	South	5320-326	Vinhais	41.8331	-7.00866	Cell-culture isolate	Pig (Sus scrofa domesticus)	Cellular Pellet	NA	NA	QIAamp DNA MiniKit (Qiagen)	93	158	169	213	289	310	356	113	207	242	274	336	145	176	259	II	II	II	II	II	II	I	II	II	II	#3	10(-1)	19.14	24	Sousa et a. (2006), doi: 10.1016/j.vetpar.2005.08.012
85	D221377	PV238	PORTUGAL07	TgA103016	ERS13421655	Galal et al., 2022	Portugal	South	5320-326	Vinhais	41.8386	-7.00304	Cell-culture isolate	Pig (Sus scrofa domesticus)	Cellular Pellet	NA	NA	QIAamp DNA MiniKit (Qiagen)	99	158	169	213	289	310	356	113	207	244	274	336	140	176	259	II variant	II	II	II	II	II	I	II	II	II	#3	10(-1)	18.08	24	Sousa et a. (2006), doi: 10.1016/j.vetpar.2005.08.012
86	D221380	RS-CTN	SERBIA01	TgH106002	ERS13421687	Galal et al., 2022	Serbia	East	NA	NA	NAf	NAf	Cell-culture isolate	Human (Homo sapiens)	Cellular Pellet	NA	NA	QIAamp DNA MiniKit (Qiagen)	89	158	169	211	289	310	356	109	207	242	274	336	142	176	293	II	II	II	II	II	II	I	II	II	II	#3	10(-1)	18.54	24	Galal et al. (2022), doi: 10.1038/s41467-022-33556-7
87	D210002	VB922188	NA	NA	NA	NA	Austria	East	1130	Wien	48.1656	16.2238	Clinical sample	Cat (Felis catus)	Oocysts	NA	NA	NucleoSpin Soil Kit (Macherey-Nagel)	107	158	169	211	289	314	356	117	207	242	274	336	142	174	259	II	NA	NA	NA	NA	NA	NA	NA	NA	NA	NA	-	24.11	28	this study
88	D212719	755H	NA	NA	NA	NA	Poland	East	14-200	Iława	53.527	19.6357	Clinical sample	Pig (Sus scrofa domesticus)	Meat	NA	NA	NA	95	158	169	211	289	312	356	113	207	242	274	336	140	176	261	II	NA	NA	NA	NA	NA	NA	NA	NA	NA	NA	-	27.57	28	this study
89	D212822	18-UTF-46	NA	NA	NA	NA	Germany	West	12527	Berlin	52.3482	13.6461	Clinical sample	Red fox (Vulpes vulpes)	Brain (FFPE)	NA	NA	NucleoSpin Tissue Kit (Macherey-Nagel)	89	158	169	215	289	312	356	111	207	242	274	336	140	174	265	II	NA	NA	NA	NA	NA	NA	NA	NA	NA	NA	-	26.15	28	this study
90	D212823	19-UTF-2140	NA	NA	NA	NA	Germany	West	03058	Neuhausen/Spree	51.6838	14.4193	Clinical sample	Red fox (Vulpes vulpes)	Brain (FFPE)	NA	NA	NucleoSpin Tissue Kit (Macherey-Nagel)	101	158	169	219	289	308	356	117	207	242	274	336	140	174	261	II	NA	NA	NA	NA	NA	NA	NA	NA	NA	NA	-	22.76	28	this study
91	D212937	VB908066	NA	NA	NA	NA	Netherlands	West	9411	Beilen	52.8701	6.46042	Clinical sample	Cat (Felis catus)	Oocysts	NA	NA	NucleoSpin Soil Kit (Macherey-Nagel)	101	158	169	223	289	314	356	119	207	242	274	336	140	174	271	II	NA	NA	NA	NA	NA	NA	NA	NA	NA	NA	-	20.99	24	this study
92	D212938	VB934675	NA	NA	NA	NA	Austria	East	4600	Wels	48.201	14.0152	Clinical sample	Cat (Felis catus)	Oocysts	NA	NA	NucleoSpin Soil Kit (Macherey-Nagel)	83	158	169	217	289	308	356	115	207	242	274	336	147	174	265	II	NA	NA	NA	NA	NA	NA	NA	NA	NA	NA	-	24.59	28	this study
93	D212939	VB910918	NA	NA	NA	NA	Austria	East	9431	Wolfsberg	46.8107	14.8793	Clinical sample	Cat (Felis catus)	Oocysts	NA	NA	NucleoSpin Soil Kit (Macherey-Nagel)	93	158	169	213	289	312	356	113	207	242	274	336	142	176	259	II	NA	NA	NA	NA	NA	NA	NA	NA	NA	NA	-	21.64	24	this study
94	D212940	VB912689	NA	NA	NA	NA	Germany	West	79650	Schopfheim	47.6881	7.95841	Clinical sample	Cat (Felis catus)	Oocysts	NA	NA	NucleoSpin Soil Kit (Macherey-Nagel)	99	158	169	213	289	310	356	119	207	242	274	336	140	180	279	II	NA	NA	NA	NA	NA	NA	NA	NA	NA	NA	-	20.9	24	this study
95	D212961	S1790/11	NA	NA	NA	NA	Germany	West	59063	Hamm	51.6591	7.84849	Clinical sample	Kangaroo (Macropus rufogriseus)	FFPE	NA	NA	NucleoSpin Tissue Kit (Macherey-Nagel)	103	158	169	215	289	308	356	117	207	242	274	336	140	174	265	II	NA	NA	NA	NA	NA	NA	NA	NA	NA	NA	-	24.07	28	this study
96	D213025	2048; 28	NA	NA	NA	NA	Portugal	South	NA	Lisboa	39.2204	-9.21153	Cell-culture isolate	Pigeon	Cellular Pellet	NA	NA	Automatically, with magnetic beads from Indical	105	158	169	211	289	312	356	109	207	242	274	336	140	174	265	II	II	II	II	II	II	I	II	II	II	#3	-	22.6	24	this study
97	D213050	19837; 14	NA	NA	NA	NA	Portugal	South	NA	Lisboa	39.0388	-9.26927	Cell-culture isolate	Cat (Felis catus)	Cellular Pellet	NA	NA	Automatically, with magnetic beads from Indical	95	158	169	217	289	310	356	115	207	242	274	336	140	176	259	II	II	II	II	II	II	I	II	II	II	#3	-	21.56	24	this study
98	D213302	VB932233	NA	NA	NA	NA	Switzerland	West	8806	Bäch	47.2067	8.72574	Clinical sample	Cat (Felis catus)	Oocysts	NA	NA	NucleoSpin Soil Kit (Macherey-Nagel)	95	158	169	227	289	310	356	111	207	242	274	336	142	174	263	II	NA	NA	NA	NA	NA	NA	NA	NA	NA	NA	-	21.97	24	this study
99	D213370	S1155/21	NA	NA	NA	NA	Germany	West	34431	Marsberg-Westheim	51.4098	8.8994	Clinical sample	European brown hare (Lepus europaeus)	Spleen	NA	NA	NucleoSpin Tissue Kit (Macherey-Nagel)	97	158	169	223	289	310	354	117	207	242	274	336	140	176	267	II variant	NA	NA	NA	NA	NA	NA	NA	NA	NA	NA	10(-1)	18.2	24	this study
100	D213419	098 H	NA	NA	NA	NA	Denmark	North	NA	NA	NAf	NAf	Clinical sample	Cat (Felis catus)	Tongue	NA	NA	NA	87	158	169	213	289	308	356	111	207	242	274	336	140	174	261	II	NA	NA	NA	NA	NA	NA	NA	NA	NA	NA	-	21.87	24	this study
101	D213421	462 H	NA	NA	NA	NA	Denmark	North	NA	NA	NAf	NAf	Clinical sample	Cat (Felis catus)	Tongue	NA	NA	NA	97	158	169	221	289	314	356	117	207	242	274	336	142	174	263	II	NA	NA	NA	NA	NA	NA	NA	NA	NA	NA	-	22.47	28	this study
102	D213426	312 H	NA	NA	NA	NA	Denmark	North	NA	NA	NAf	NAf	Clinical sample	Cat (Felis catus)	Tongue	NA	NA	NA	111	158	169	213	289	310	356	133	207	242	274	336	140	182	291	II	NA	NA	NA	NA	NA	NA	NA	NA	NA	NA	-	23.37	28	this study
103	D213428	588 V	NA	NA	NA	NA	Denmark	North	NA	NA	NAf	NAf	Clinical sample	Cat (Felis catus)	Tongue	NA	NA	NA	93	158	169	215	289	310	356	111	207	242	274	336	140	174	261	II	NA	NA	NA	NA	NA	NA	NA	NA	NA	NA	-	21.56	24	this study
104	D213432	146 V	NA	NA	NA	NA	Denmark	North	NA	NA	NAf	NAf	Clinical sample	Cat (Felis catus)	Tongue	NA	NA	NA	105	158	169	221	289	308	356	123	207	242	274	336	140	176	265	II	NA	NA	NA	NA	NA	NA	NA	NA	NA	NA	-	23.26	28	this study
105	D213580	NA	NA	NA	NA	NA	Austria	East	NA	Bregenz/Vorarlberg	47.3443	10.141	Clinical sample	Kangaroo	Oesophagus	NA	NA	NucleoSpin Tissue Kit (Macherey-Nagel)	97	158	169	221	289	312	356	113	207	242	274	336	140	176	271	II	NA	NA	NA	NA	NA	NA	NA	NA	NA	NA	-	20.81	24	this study
106	D213618	15-0289243-001-01	NA	NA	NA	NA	Germany	West	NA	Nürnberg	49.4903	11.1202	Clinical sample	Black-capped squirrel monkey (Saimiri boliviensis)	Liver	NA	NA	NA	109	158	169	225	289	310	356	111	207	242	274	336	142	182	267	II	NA	NA	NA	NA	NA	NA	NA	NA	NA	NA	-	22.02	28	this study
107	D213622	15-0292072-001-01	NA	NA	NA	NA	Germany	West	NA	Nürnberg	49.3575	11.0859	Clinical sample	Black-capped squirrel monkey (Saimiri boliviensis)	Brain	NA	NA	NA	113	158	169	227	289	310	356	111	207	242	274	336	142	182	267	II	NA	NA	NA	NA	NA	NA	NA	NA	NA	NA	-	21.56	24	this study
108	D220012	229_Ha:Tb+Tt	NA	NA	NA	NA	Norway	North	NA	Hobøl kommune	59.6253	10.9201	Clinical sample	European brown hare (Lepus europaeus)	Intestine (FFPE)	NA	NA	NucleoSpin Tissue Kit (Macherey-Nagel)	121	158	169	213	289	308	356	121	207	242	274	336	140	174	263	II	NA	NA	NA	NA	NA	NA	NA	NA	NA	NA	-	20.52	24	this study
109	D220063	9601_Ha:H	NA	NA	NA	NA	Norway	North	NA	Ringsaker kommune	60.8922	10.8199	Clinical sample	European brown hare (Lepus europaeus)	Liver (FFPE)	NA	NA	NucleoSpin Tissue Kit (Macherey-Nagel)	95	158	169	229	289	314	356	111	207	242	274	336	142	174	263	II	NA	NA	NA	NA	NA	NA	NA	NA	NA	NA	-	21.11	24	this study
110	D220071	15890_Ha:Li	NA	NA	NA	NA	Norway	North	NA	Larvik kommune	59.2716	9.95702	Clinical sample	European brown hare (Lepus europaeus)	Liver (FFPE)	NA	NA	NucleoSpin Tissue Kit (Macherey-Nagel)	97	158	169	241	289	310	356	111	207	242	274	336	142	174	265	II	NA	NA	NA	NA	NA	NA	NA	NA	NA	NA	-	22.25	28	this study
111	D220083	45455_FV:H	NA	NA	NA	NA	Norway	North	NA	Svalbard	79.5129	17.3929	Clinical sample	Arctic fox (Vulpes lagopus)	Liver (FFPE)	NA	NA	NucleoSpin Tissue Kit (Macherey-Nagel)	91	158	169	215	289	312	356	111	207	242	274	336	142	174	265	II	NA	NA	NA	NA	NA	NA	NA	NA	NA	NA	-	20.93	24	this study
112	D220102	43792_Ha:L1	NA	NA	NA	NA	Norway	North	NA	Sandefjord kommune	59.1072	10.2873	Clinical sample	European brown hare (Lepus europaeus)	Lung (FFPE)	NA	NA	NucleoSpin Tissue Kit (Macherey-Nagel)	93	158	169	223	289	314	356	117	207	242	274	336	138	174	267	II	NA	NA	NA	NA	NA	NA	NA	NA	NA	NA	-	22.51	28	this study
113	D220116	17218_Kt:S	NA	NA	NA	NA	Norway	North	NA	Ringerike kommune	60.1174	10.1921	Clinical sample	Cat (Felis catus)	Spleen (FFPE)	NA	NA	NucleoSpin Tissue Kit (Macherey-Nagel)	103	158	169	211	289	314	356	111	207	242	274	336	145	178	267	II	NA	NA	NA	NA	NA	NA	NA	NA	NA	NA	-	22.09	28	this study
114	D220176	51217-UCF_212_4	NA	NA	NA	NA	Germany	West	03042	Cottbus	51.7924	14.4406	Clinical sample	Mara (Dolichotis patagonum)	FFPE	NA	NA	NucleoSpin Tissue Kit (Macherey-Nagel)	97	158	169	215	289	312	356	121	207	242	274	336	138	174	261	II	NA	NA	NA	NA	NA	NA	NA	NA	NA	NA	-	21.81	24	this study
115	D220234	51217-UGF_139	NA	NA	NA	NA	Germany	West	03149	Forst/Lausitz	51.7024	14.5974	Clinical sample	Hooked gimp (Pinicola enucleator)	FFPE	NA	NA	NucleoSpin Tissue Kit (Macherey-Nagel)	103	158	169	211	289	308	356	115	207	242	274	336	142	174	267	II	NA	NA	NA	NA	NA	NA	NA	NA	NA	NA	-	22.01	28	this study
116	D220249	51217-UCF_175_2	NA	NA	NA	NA	Germany	West	04928	Plessa	51.4565	13.6627	Clinical sample	Ring-tailed lemur (Lemur catta)	FFPE	NA	NA	NucleoSpin Tissue Kit (Macherey-Nagel)	95	158	169	217	289	322	356	109	207	242	274	336	142	174	263	II	NA	NA	NA	NA	NA	NA	NA	NA	NA	NA	-	24.35	28	this study
117	D220254	51217-UOF_27	NA	NA	NA	NA	Germany	West	19348	Strigleben	53.1306	11.9048	Clinical sample	Sheep fetus (Ovis aries)	FFPE	NA	NA	NucleoSpin Tissue Kit (Macherey-Nagel)	95	158	169	215	289	310	356	111	207	242	274	336	140	174	263	II	NA	NA	NA	NA	NA	NA	NA	NA	NA	NA	-	24.73	28	this study
118	D220269	51217-UCF_57	NA	NA	NA	NA	Germany	West	03042	Cottbus	51.7781	14.4614	Clinical sample	Elephant shrew (Macroscelides proboscideus)	FFPE	NA	NA	NucleoSpin Tissue Kit (Macherey-Nagel)	97	158	169	233	289	310	356	111	207	242	274	336	142	174	267	II	NA	NA	NA	NA	NA	NA	NA	NA	NA	NA	-	23.11	28	this study
119	D220324	F6/22_3	NA	NA	NA	NA	Germany	West	59075	Hamm	51.6806	7.73203	Clinical sample	Goat fetus (Capra aegagrus hircus)	Heart	NA	NA	NucleoSpin Tissue Kit (Macherey-Nagel)	89	158	169	213	289	308	356	115	207	242	274	336	140	174	277	II	NA	NA	NA	NA	NA	NA	NA	NA	NA	NA	-	24.98	28	this study
120	D220526	VB906581	NA	NA	NA	NA	Switzerland	West	8806	Bäch	47.2109	8.73592	Clinical sample	Cat (Felis catus)	Oocysts	NA	NA	NucleoSpin Soil Kit (Macherey-Nagel)	95	158	169	215	289	312	356	111	207	242	274	336	140	174	267	II	NA	NA	NA	NA	NA	NA	NA	NA	NA	NA	-	22.65	28	this study
121	D220529	VB914917	NA	NA	NA	NA	Germany	West	93138	Lappersdorf	49.0673	12.0491	Clinical sample	Cat (Felis catus)	Oocysts	NA	NA	NucleoSpin Soil Kit (Macherey-Nagel)	105	158	169	211	289	312	356	115	207	242	274	336	140	174	273	II	NA	NA	NA	NA	NA	NA	NA	NA	NA	NA	-	24.4	28	this study
122	D220530	VB915408	NA	NA	NA	NA	Netherlands	West	2675	Honselersdijk	51.994	4.25737	Clinical sample	Cat (Felis catus)	Oocysts	NA	NA	NucleoSpin Soil Kit (Macherey-Nagel)	103	158	169	241	289	312	356	121	207	242	274	336	140	174	271	II	NA	NA	NA	NA	NA	NA	NA	NA	NA	NA	-	21.04	24	this study
123	D220537	VB946609	NA	NA	NA	NA	Sweden	North	11633	Stockholm	59.3135	18.0854	Clinical sample	Cat (Felis catus)	Oocysts	NA	NA	NucleoSpin Soil Kit (Macherey-Nagel)	91	158	169	213	289	312	356	111	207	242	274	336	138	176	269	II	NA	NA	NA	NA	NA	NA	NA	NA	NA	NA	-	22.69	28	this study
124	D220557	P8347/19-2	NA	NA	NA	NA	Sweden	North	38690	Mörbylånga	56.6718	16.5507	Clinical sample	Ring-tailed lemur (Lemur catta)	FFPE	NA	NA	NucleoSpin Tissue Kit (Macherey-Nagel)	87	158	169	215	289	312	356	111	207	242	274	336	140	174	261	II	NA	NA	NA	NA	NA	NA	NA	NA	NA	NA	-	22.54	28	this study
125	D220606	TG-SWE-220121	NA	NA	NA	NA	Sweden	North	81335	Hofors	60.555	16.2908	Cell-culture isolate	Cat (Felis catus)	Cellular Pellet	NA	NA	NucleoSpin Tissue Kit (Macherey-Nagel)	87	156	169	215	289	310	356	111	207	242	274	336	147	174	277	II variant	II	II	II	II	II	I	II	II	II	#3	-	19.45	24	this study
126	D220758	3160331002	NA	NA	NA	NA	Netherlands	West	NA	Gelderland	51.9019	6.37384	Clinical sample	Red squirrel (Sciurus vulgaris)	Lung	NA	NA	NucleoMag Tissue Kit (Macherey-Nagel)	89	158	169	211	289	310	356	115	207	242	274	336	140	174	277	II	NA	NA	NA	NA	NA	NA	NA	NA	NA	NA	-	19.12	24	this study
127	D220798	3170118001	NA	NA	NA	NA	Netherlands	West	NA	Limburg	51.2052	5.96558	Clinical sample	Red squirrel (Sciurus vulgaris)	Liver	NA	NA	NucleoMag Tissue Kit (Macherey-Nagel)	107	158	169	217	289	308	356	119	207	242	274	336	140	180	263	II	NA	NA	NA	NA	NA	NA	NA	NA	NA	NA	10(-1)	18.93	24	this study
128	D220820	3171013011	NA	NA	NA	NA	Netherlands	West	NA	Drenthe	52.975	6.80483	Clinical sample	Red squirrel (Sciurus vulgaris)	Liver	NA	NA	NucleoMag Tissue Kit (Macherey-Nagel)	99	158	169	213	289	310	356	109	207	242	274	336	140	174	289	II	NA	NA	NA	NA	NA	NA	NA	NA	NA	NA	-	19.22	24	this study
129	D220856	3181213028	NA	NA	NA	NA	Netherlands	West	NA	Noord-Holland	52.2715	5.22884	Clinical sample	Red squirrel (Sciurus vulgaris)	Liver	NA	NA	NucleoMag Tissue Kit (Macherey-Nagel)	87	158	169	213	289	314	356	111	207	242	274	336	142	174	261	II	NA	NA	NA	NA	NA	NA	NA	NA	NA	NA	10(-1)	19.97	24	this study
130	D220881	3190515010	NA	NA	NA	NA	Netherlands	West	NA	Utrecht	52.212	5.29268	Clinical sample	Red squirrel (Sciurus vulgaris)	Liver	NA	NA	NucleoMag Tissue Kit (Macherey-Nagel)	99	158	169	219	289	310	356	111	207	242	274	336	142	182	271	II	NA	NA	NA	NA	NA	NA	NA	NA	NA	NA	-	18.62	24	this study
131	D221313	21PlaC	NA	NA	NA	NA	Spain	South	34338	Autillo de campos	42.0982	-4.86512	Clinical sample	Sheep (Ovis aries)	Placenta	Sheep 3	3	Maxwell 16 Mouse Tail DNA Purification Kit (Promega)	99	158	169	215	289	312	356	111	207	242	274	336	140	174	269	II	NA	NA	NA	NA	NA	NA	NA	NA	NA	NA	-	22.15	24	Fernández-Escobar et al. (2020), doi: 10.1186/s13071-020-04275-z.
132	D221316	F39Pla1	NA	NA	NA	NA	Spain	South	24234	Villamañan	42.2579	-5.68468	Clinical sample	Sheep (Ovis aries)	Placenta	NA	6	Maxwell 16 Mouse Tail DNA Purification Kit (Promega)	103	158	169	223	289	308	356	117	207	242	274	336	140	174	261	II	NA	NA	NA	NA	NA	NA	NA	NA	NA	NA	-	20.3427	24	Fernández-Escobar et al. (2020), doi: 10.1186/s13071-020-04275-z.
133	D221362	VB920555	NA	NA	NA	NA	Germany	West	28876	Oyten	53.0712	9.00037	Clinical sample	Cat (Felis catus)	Oocysts	NA	NA	NucleoSpin Soil Kit (Macherey-Nagel)	111	158	169	211	289	312	356	111	209	242	274	336	140	176	257	II	NA	NA	NA	NA	NA	NA	NA	NA	NA	NA	-	23.81	28	this study
134	D200289	W_EU_EJP_13	NA	TgA32090	NA	NA	France	West	NA	Hautes-Pyrénées	42.8341	-0.228511	Cell-culture isolate	Sheep (Ovis aries)	Cellular Pellet	NA	NA	phenol/chloroform purification method	93	158	165	213	289	310	356	111	207	242	278	336	140	176	259	IIxIII	II	II	II	II	II	I	II	II	II	#3	10(-3)	21.73	24	Halos et al. (2009), doi: 10.1016/j.ijpara.2009.06.009
135	D170242	B6-H6	NA	NA	NA	NA	Germany	West	48477	Hörstel	52.2253	7.60258	Cell-culture isolate	Cat (Felis catus)	Cellular Pellet	NA	NA	NucleoSpin Tissue Kit (Macherey-Nagel)	89	158	169	213	289	312	356	111	205	242	274	336	142	182	269	IIxIII	II	II	III	II	II	III	III	III	III	NA	-	24.84	28	Herrmann et al. (2012), doi: 10.1016/j.ijpara.2009.08.001
136	D170243	C10	NA	NA	NA	NA	Germany	West	48477	Hörstel	52.2611	7.59531	Cell-culture isolate	Cat (Felis catus)	Cellular Pellet	NA	NA	NucleoSpin Tissue Kit (Macherey-Nagel)	89	158	165	213	289	312	356	111	205	242	278	336	149	182	269	IIxIII	III	III	III	III	III	III	III	III	III	#2	-	26.18	28	Herrmann et al. (2012), doi: 10.1016/j.ijpara.2009.08.001
137	D170245	C12	NA	NA	NA	NA	Germany	West	48477	Hörstel	52.2386	7.62712	Cell-culture isolate	Cat (Felis catus)	Cellular Pellet	NA	NA	NucleoSpin Tissue Kit (Macherey-Nagel)	89	160	169	213	289	312	356	111	205	242	274	336	149	190	269	IIxIII	III	III	III	III	II	III	III	III	III	NA	-	26.04	28	Herrmann et al. (2012), doi: 10.1016/j.ijpara.2009.08.001
138	D170246	A7	NA	NA	NA	NA	Germany	West	48477	Hörstel	52.3439	7.48121	Cell-culture isolate	Cat (Felis catus)	Cellular Pellet	NA	NA	NucleoSpin Tissue Kit (Macherey-Nagel)	89	160	169	213	289	312	356	111	205	242	274	336	149	190	269	IIxIII	III	III	III	III	III	III	III	III	III	#2	-	25.44	28	Herrmann et al. (2012), doi: 10.1016/j.ijpara.2009.08.001
139	NA	NED	NA	TgH00003	NA	NA	France	West	NA	NA	NAf	NAf	Cell-culture isolate	Human (Homo sapiens)	Cellular Pellet	NA	NA	NucleoSpin Tissue Kit (Macherey-Nagel)	91	160	165	209	289	312	356	111	205	242	278	336	147	190	267	III	III	III	III	III	III	III	III	III	III	#2	10(-2)	20.47	24	Darde et al. (1992), doi: 10.2307/3283305
140	D170244	2-H8	NA	NA	NA	NA	Germany	West	48477	Hörstel	52.2691	7.56447	Cell-culture isolate	Cat (Felis catus)	Cellular Pellet	NA	NA	NucleoSpin Tissue Kit (Macherey-Nagel)	89	160	165	213	289	312	356	111	205	242	278	336	149	190	269	III	III	III	III	III	III	III	III	III	III	#2	-	26.27	28	Herrmann et al. (2012), doi: 10.1016/j.ijpara.2009.08.001
141	D200108	E_EU_EJP_4	NA	NA	NA	NA	Czech Republic	East	NA	NA	NAf	NAf	Cell-culture isolate	Cat (Felis catus)	Cellular Pellet	NA	NA	phenol/chloroform purification method	91	160	165	211	289	312	356	111	205	242	278	336	149	190	269	III	III	III	III	III	III	III	III	III	III	#2	10(-2)	19	24	this study
142	D201452	TgShSp24	NA	NA	NA	NA	Spain	South	13300	Valdepeñas	38.7734	-3.45386	Cell-culture isolate	Sheep (Ovis aries)	Cellular Pellet	Sheep 10	NA	DNeasy Blood & Tissue Kit (Qiagen)	89	160	165	215	289	312	356	111	205	242	278	336	145	190	265	III	III	III	III	III	III	III	III	III	III	#2	10(-1)	18.05	24	Fernández-Escobar et al. (2020), doi: 10.1186/s13071-020-04275-z.
143	D201453	TgShSp25	NA	NA	NA	NA	Spain	South	13300	Valdepeñas	38.8113	-3.29742	Cell-culture isolate	Sheep (Ovis aries)	Cellular Pellet	Sheep 10	NA	DNeasy Blood & Tissue Kit (Qiagen)	89	160	165	215	289	312	356	111	205	242	278	336	145	190	265	III	III	III	III	III	III	III	III	III	III	#2	-	20.52	24	Fernández-Escobar et al. (2020), doi: 10.1186/s13071-020-04275-z.
144	D201460	TgPigSp1	NA	NA	NA	NA	Spain	South	41460	Navas de las Concepción	37.9326	-5.44201	Cell-culture isolate	Pig (Sus scrofa domesticus)	Cellular Pellet	Pig 1	NA	DNeasy Blood & Tissue Kit (Qiagen)	89	160	165	213	289	312	356	111	205	242	278	336	149	190	271	III	III	III	III	III	III	III	III	III	III	#2	10(-1)	18.07	24	Fernández-Escobar et al. (2020), doi: 10.3389/fvets.2020.604782
145	D201461	TgPigSp2	NA	NA	NA	NA	Spain	South	06380	Jerez de los Caballeros	38.4385	-6.89062	Cell-culture isolate	Pig (Sus scrofa domesticus)	Cellular Pellet	Pig 2	NA	DNeasy Blood & Tissue Kit (Qiagen)	89	160	165	213	289	312	356	111	205	242	278	336	147	190	261	III	III	III	III	III	III	III	III	III	III	#2	-	17.64	24	Fernández-Escobar et al. (2020), doi: 10.3389/fvets.2020.604782
146	D220215	536MH	NA	NA	NA	NA	Poland	East	76-200	Słupsk	54.446	17.0543	Cell-culture isolate	Pig (Sus scrofa domesticus)	Cellular Pellet	NA	NA	phenol/chloroform purification method	87	160	165	213	289	312	356	111	205	242	278	336	147	188	265	III	III	III	III	III	III	III	III	III	III	#2	10(-3)	19.17	24	this study
147	D220224	C25	NA	NA	NA	NA	Argentina	Non-European	NA	NA	NA	NA	Cell-culture isolate	Chicken (Gallus domesticus)	Cellular Pellet	NA	NA	phenol/chloroform purification method	93	160	165	231	289	314	356	111	205	242	278	336	140	190	263	III	III	I	III	III	III	III	III	III	III	#123	10(-3)	19.07	24	Moré et al. (2012), doi: 10.1016/j.vetpar.2011.09.012
148	D220252	C26	NA	NA	NA	NA	Argentina	Non-European	NA	NA	NA	NA	Cell-culture isolate	Chicken (Gallus domesticus)	Cellular Pellet	NA	NA	phenol/chloroform purification method	93	160	165	231	289	314	356	111	205	242	278	336	140	190	263	III	III	I	III	III	III	III	III	III	III	#123	10(-3)	19.47	24	Moré et al. (2012), doi: 10.1016/j.vetpar.2011.09.012
149	D221371	32215	FRANCE20	TgA32215	NA	NA	France	West	12850	Sainte Radegonde	2.57688	44.3662	Cell-culture isolate	Pig (Sus scrofa domesticus)	Cellular Pellet	NA	NA	QIAamp DNA MiniKit (Qiagen)	89	160	165	211	289	312	356	111	205	242	278	336	147	190	267	III	III	III	III	III	III	III	III	III	III	#2	10(-1)	17.88	24	Galal et al. (2022), doi: 10.1038/s41467-022-33556-7
150	D221375	PV220	PORTUGAL04	TgA103010	NA	NA	Portugal	South	5320-326	Vinhais	41.8441	-7.0141	Cell-culture isolate	Pig (Sus scrofa domesticus)	Cellular Pellet	NA	NA	QIAamp DNA MiniKit (Qiagen)	89	160	165	213	289	312	356	111	205	242	278	336	147	190	263	III	III	III	III	III	III	III	III	III	III	#2	10(-1)	18.42	24	Sousa et a. (2006), doi: 10.1016/j.vetpar.2005.08.012
151	D221378	PV311	PORTUGAL09	TgA103019	NA	NA	Portugal	South	5320-326	Vinhais	41.8249	-7.01874	Cell-culture isolate	Pig (Sus scrofa domesticus)	Cellular Pellet	NA	NA	QIAamp DNA MiniKit (Qiagen)	89	160	165	213	289	312	356	111	205	242	278	336	149	190	267	III	III	III	III	III	III	III	III	III	III	#2	10(-1)	19.54	24	Sousa et a. (2006), doi: 10.1016/j.vetpar.2005.08.012
152	D212711	537	NA	NA	NA	NA	Poland	East	76-100	Sławno	54.3485	16.5797	Clinical sample	Pig (Sus scrofa domesticus)	Meat	NA	NA	NA	87	160	165	213	289	312	356	111	205	242	278	336	147	190	265	III	NA	NA	NA	NA	NA	NA	NA	NA	NA	NA	-	27.54	28	this study
153	D221297	24621/21 (vial 4)	NA	NA	NA	NA	Italy	South	80070	Bacoli (Napoli)	40.8335	14.0656	Clinical sample	Striped dolphin (Stenella coeruleoalba)	CNS	NA	NA	NA	89	160	165	213	289	314	356	111	205	242	278	336	149	190	273	III	NA	NA	NA	NA	NA	NA	NA	NA	NA	NA	-	23.3067	28	this study
154	D221302	38325/20 (vial 11)	NA	NA	NA	NA	Italy	South	87067	Corigliano-Rossano	39.591	16.6118	Clinical sample	Striped dolphin (Stenella coeruleoalba)	CNS	NA	NA	NA	87	160	165	213	289	312	356	111	205	242	278	336	147	190	265	III	NA	NA	NA	NA	NA	NA	NA	NA	NA	NA	-	21.3465	24	this study
155	NA	RH	NA	TgH00010	SRR521559	European Nucleotide Archive	USA	Non-European	NA	NA	NA	NA	Cell-culture isolate	Human (Homo sapiens)	Cellular Pellet	NA	NA	NucleoSpin Tissue Kit (Macherey-Nagel)	87	160	169	209	291	306	358	119	209	248	274	342	145	166	265	I	I	I	I	I	I	I	I	I	I	#10	-	21.33	24	Sabin (1941), doi: 10.1001/jama.1941.02820090001001
156	NA	GT1	NA	TgA00004	NA	NA	USA	Non-European	NA	NA	NA	NA	Cell-culture isolate	Goat (Capra aegagrus hircus)	Cellular Pellet	NA	NA	phenol/chloroform purification method	87	160	169	209	291	306	358	119	209	248	274	342	145	168	265	I	I	I	I	I	I	I	I	I	I	#10	10(-2)	19.36	24	Dubey (1980), Mouse Pathogenicity of Toxoplasma gondii isolated from a Goat
157	D200286	E_EU_EJP_8	NA	NA	NA	NA	Czech Republic	East	10000	Prag	50.0736	14.4887	Cell-culture isolate	Human (Homo sapiens)	Cellular Pellet	NA	NA	phenol/chloroform purification method	87	160	169	209	291	306	358	115	209	248	274	342	145	166	273	I	I	I	I	I	I	I	I	I	I	#10	10(-3)	20.89	24	Literák et al. (1998), doi: 10.1016/S0020-7519(98)00090-3
158	D221379	PT-B1	PORTUGAL10	TgH103001	NA	NA	Portugal (Acores)	Non-European	NA	Acores	NA	NA	Cell-culture isolate	Cattle (Bos taurus)	Cellular Pellet	NA	NA	QIAamp DNA MiniKit (Qiagen)	87	160	169	209	291	306	358	119	209	248	274	342	147	166	273	I	I	I	I	I	I	I	I	I	I	#10	10(-1)	20.13	24	Canada et al. (2002), doi: 10.1645/0022-3395(2002)088[1247:IOVTGF]2.0.CO;2
159	D221394	P19S1AJ6	BENIN02	TgA119002	NA	NA	Benin	Non-European	NA	Cotonou	NA	NA	Cell-culture isolate	Chicken (Gallus domesticus)	Cellular Pellet	NA	NA	QIAamp DNA MiniKit (Qiagen)	89	160	165	227	291	306	354	111	205	248	274	342	147	166	267	Africa 1	I	u-1	I	I	I	I	I	II	III	#6	10(-1)	19.8	24	Galal et al. (2022), doi: 10.1038/s41467-022-33556-7
160	D221398	GUYS006-BAY	FRENCHGUIANA15	TgH19006A	NA	NA	French Guiana (French Overseas department)	Non-European	NA	NA	NA	NA	Cell-culture isolate	Human (Homo sapiens)	Cellular Pellet	NA	NA	QIAamp DNA MiniKit (Qiagen)	91	162	171	211	293	302	356	105	203	246	272	344	138	182	267	Atypical	II	u-1	III	I	III	I	II	II	I	NA	10(-1)	18.45	24	Galal et al. (2022), doi: 10.1038/s41467-022-33556-7
161	D221399	GUY013-2004-LAB	FRENCHGUIANA11	TgH18013A	NA	NA	French Guiana (French Overseas department)	Non-European	NA	NA	NA	NA	Cell-culture isolate	Human (Homo sapiens)	Cellular Pellet	NA	NA	QIAamp DNA MiniKit (Qiagen)	85	160	167	217	291	310	356	127	203	242	272	346	147	170	257	Atypical	II	II	III	III	III	I	III	III	I	NA	10(-1)	19.46	24	Galal et al. (2022), doi: 10.1038/s41467-022-33556-7
162	D221401	GUY-CAN-FAM-009	FRENCHGUIANA01	TgA18009	NA	NA	French Guiana (French Overseas department)	Non-European	NA	Cayenne	NA	NA	Cell-culture isolate	Dog (Canis familiaris)	Cellular Pellet	NA	NA	QIAamp DNA MiniKit (Qiagen)	89	162	165	213	291	312	356	109	205	242	278	342	142	164	277	Caribbean 1	I	II	III	III	I	III	I	III	I	#13	10(-1)	17.51	24	Galal et al. (2022), doi: 10.1038/s41467-022-33556-7
163	D221400	PAP002-2010-GOM	GUADELOUPE02	TgH40002A	NA	NA	Guadeloupe (French Overseas department)	Non-European	NA	NA	NA	NA	Cell-culture isolate	Human (Homo sapiens)	Cellular Pellet	NA	NA	QIAamp DNA MiniKit (Qiagen)	87	162	165	211	291	312	356	109	205	242	278	336	147	164	277	Caribbean 2	I	III	III	III	I	III	I	III	III	NA	10(-1)	17.96	24	Galal et al. (2022), doi: 10.1038/s41467-022-33556-7
164	D221402	FDF012-MAN	MARTINIQUE03	TgH16012A	NA	NA	Martinique (French Overseas department)	Non-European	NA	NA	NA	NA	Cell-culture isolate	Human (Homo sapiens)	Cellular Pellet	NA	NA	QIAamp DNA MiniKit (Qiagen)	85	162	165	211	289	312	356	109	205	242	278	336	142	164	277	Caribbean 3	I	II	III	III	I	III	III	III	I	NA	10(-1)	18.26	24	Galal et al. (2022), doi: 10.1038/s41467-022-33556-7
NA	NAa	CZ-H3d	NA	NA	SRR7056296	European Nucleotide Archivee	Czech Republic	East	54401	Dvůr Králové nad Labem	50.4155	15.8073	Cell-culture isolate	Siberian tiger (Panthera tigris altaica)	NA	NA	NA	NA	91	158	169	213	289	312	356	117	207	242	274	336	140	176	275	II	II	II	II	II	II	I	II	II	II	#3	Not analyzed	Not analyzed	Not analyzed	Juránkova et al. (2013), doi: 10.1016/j.vetpar.2012.11.016
NA	NA	PRUd	NA	TgH00001	SRR350739	European Nucleotide Archivee	France	West	NA	Limoges	45.8542	1.26278	Cell-culture isolate	Human (Homo sapiens)	NA	NA	NA	NA	123	158	169	209	289	310	356	117	207	242	274	336	136	172	261	II	II	II	II	II	II	I	II	II	II	#3	Not analyzed	Not analyzed	Not analyzed	MS data from Khan et al. (2014), doi: 10.1371/journal.pntd.0003182
NA: Not available/Not applicable
aDifferent passages of the same Czech isolate
bDifferent passages of the same German isolate
cDifferent passages of the same French isolate
dIsolates were not in the hands of the analyzing laboratory, genotyping literature data and publicly available whole genome sequences were used
eWhole genome sequence used for the identification of highly polymorphic regions relative to a ME49 reference genome
fFor the visualisation on the maps (Figure 2, Supplementary Figure 3), random coordinates were assigned if the locality of origin was not known

## Sheet: Suppl Table 2
Target region	Chromosome	Sanger sequencing primer pair	Sanger sequencing primer name	Sanger sequencing primer sequence (5' -> 3')	Amplicon size (bp)	Sequenced isolates
T1	IX	1	MJ_1.1_F	GTGGGTTCGTGCTTCCTCTC	520	ME49 D200121 D200126 D200127
T1	IX	1	MJ_1.2_R	CTGTACGCCTTCCTGACCTG
T1	IX	2	MJ_1.3_F	GGTTCGTGCTTCCTCTCCAG	503
T1	IX	2	MJ_1.4_R	GACCTGGAACCGCGTCATAA
T2	VI	1	MJ_2.1_F	TGGGAAGGTGGAGTTGAATGT	459	ME49 D200113 D200114 D200210
T2	VI	1	MJ_2.2_R	ATGTGTTCATCGGAGTGCGT
T2	VI	2	MJ_2.3_F	GACTTCTTGGAGTGTYGCGS	458
T2	VI	2	MJ_2.4_R	ATACAGCGAAACACCACCGA
T3	XI	1	MJ_3.1_F	ATGTCACCGAGGTATGCAGC	568	ME49 D200111 D200127 D200209
T3	XI	1	MJ_3.2_R	CGCCTGTTAGTGGTACGTGA
T3	XI	2	MJ_3.3_F	AGGCTGGAACCTGCTTTCAA	593
T3	XI	2	MJ_3.4_R	GAAGCGCGATTGCCTGATTC
T4	V	1	MJ_4.1_F	TAATGTTAGGTCCGCGGCTC	518	ME49 D200118 D200125 D200126
T4	V	1	MJ_4.2_R	GATGTTCGCAMGCTGTCGTC
T4	V	2	MJ_4.3_F	CCCYTGTGCAGCATAGGGAA	590
T4	V	2	MJ_4.4_R	AACTGGCGGTTTTGCATGAC
T5	V	1	MJ_5.1_F	AACCACATCCTCTCCATCGC	613	ME49 D200117 D200122 D200211
T5	V	1	MJ_5.2_R	ATGTCGCTGGTTGAGTAGGC
T5	V	2	MJ_5.3_F	CCACATCCTCTCCATCGCTM	535
T5	V	2	MJ_5.4_R	TGACTCGCTCATGGCAATGT
T6	V	1	MJ_6.1_F	SCTCGCGTGTTCARTCTCCT	685	ME49 D200113 D200117 D200127
T6	V	1	MJ_6.2_R	TGAAGCCCTCGCATGTAGTG
T6	V	2	MJ_6.3_F	GCGGCGAAGTGGRTTTTTCA	495
T6	V	2	MJ_6.4_R	AAGGGAGCGAMATACGTCAC
T7	X	1	MJ_7.1_F	TGAAGGCTCTTCGATCAGCG	716	ME49 D200117 D200118 D200211
T7	X	1	MJ_7.2_R	CATTGAGGCACCTGATTGCG
T7	X	2	MJ_7.3_F	CCAGCGACGATTTAGAGGCT	636
T7	X	2	MJ_7.4_R	TAGGCGGCGACTTGAATCAC
T8	V	1	MJ_8.1_F	GTAACCTCCATCACCTGTAGACTC	651	ME49 D200117 D200118 D200211
T8	V	1	MJ_8.2_R	GTGTAGCGATGTCTAGGCTCC
T8	V	2	MJ_8.3_F	GTCAGGCTAGAAGTAGGGAACG	681
T8	V	2	MJ_8.4_R	AGACTACCCGTGATGGAGGTTA
T9	V	1	MJ_9.1_F	ACCAATTCCCAGACAGGCTG	614	ME49, D200122, D200125, D200126
T9	V	1	MJ_9.2_R	ACCACGGAGCGTAGAGACTA
T10	VIIa	1	MJ_10.1_F	GGAACGCTAAAGGGAGCACT	570	ME49 D200127 D200128 D201454
T10	VIIa	1	MJ_10.2_R	GGTAACTAGTCGCGGGGATG
T10	VIIa	2	MJ_10.3_F	GGACGACAAGAATAGCGGGT	552
T10	VIIa	2	MJ_10.4_R	GTGTGCAAGCCTCCCATTTG
T11	V	1	MJ_11.1_F	CTCGACGGCAACACTCTCAK	572	ME49 D200121 D200210 D200211
T11	V	1	MJ_11.2_R	ATGGARGATMGTGTGTGCAG
T11	V	2	MJ_11.3_F	GTAGCCACCTAGCCAGAAGC	475
T11	V	2	MJ_11.4_R	RGACAGGTCTCGGAGTGGAA
T12	V	1	MJ_12.1_F	TACATSCATGCACTGAACRC	582	ME49 D200117 D200128 D200129
T12	V	1	MJ_12.2_R	TTCCCTATGCTGCACARGGG
T12	V	2	MJ_12.3_F	CTCCGACCGCTMASTAATGG	582
T12	V	2	MJ_12.4_R	GAGGACGTATCTGCTGGTGG
T13	V	1	MJ_13.1_F	CCTGCCAATCACACACAACG	611	ME49, D200121, D200122, D200124
T13	V	1	MJ_13.2_R	TCAGGACATGCACAGACCAC
T14	Ib	1	MJ_14.1_F	GGAATGTGGCACGAAACGTC	495	ME49 D200111 D200113 D200114
T14	Ib	1	MJ_14.2_R	ATATGGTGAGCGGAACTGCC
T14	Ib	2	MJ_14.3_F	TGTTTTCGTCCCCCACCTTT	564
T14	Ib	2	MJ_14.4_R	GCGACGGCAATATCGAGTGA
T15	II	1	MJ_15.1_F	TTCGTGTTTCGCAGCTACCA	593	ME49 D200111 D200117 D200124
T15	II	1	MJ_15.2_R	TGCCTCACCCGTTCCTCTAT
T15	II	2	MJ_15.3_F	TACTTCTGTTCAGCGGGCAG	666
T15	II	2	MJ_15.4_R	AACTGGGCGATGAAGCAGAA
T16	III	1	MJ_16.1_F	AATGGCACTCTGGGTCATGG	486	ME49 D200128 D200129 D200210
T16	III	1	MJ_16.2_R	ACTACTGATCCGCGTTCGTC
T16	III	2	MJ_16.3_F	CACTCTGGGTCATGGTCGTG	598
T16	III	2	MJ_16.4_R	CATTCAACGACAACGCGTGA
T17	IV	1	MJ_17.1_F	CTTCGAACCGGTTTCACTGC	586	ME49 D200111 D200116 D200128
T17	IV	1	MJ_17.2_R	CATCAAGTGACGTGGCGGTA
T17	IV	2	MJ_17.3_F	GGTGGAGGCAGCTGTAAACA	514
T17	IV	2	MJ_17.4_R	CTGGACTTTCCTCCTGGAGC
T18	IX	1	MJ_18.1_F	CCAGACACGAAACACCCTCA	480	ME49 D200114 D200116 D200210
T18	IX	1	MJ_18.2_R	CGAGGTGTGTCGGACAGATT
T18	IX	2	MJ_18.3_F	ACCAGACACGAAACACCCTC	555
T18	IX	2	MJ_18.4_R	TTTGTGGGAGATCGCGAAGT
T19	V	1	MJ_19.1_F	TCCTAGAAGTCGGCATGCAC	565	ME49 D200111 D200113 D200114
T19	V	1	MJ_19.2_R	TCGGTATATCGAAGGCGTGC
T19	V	2	MJ_19.3_F	ACCCGCCAAAGTATGCTTGA	568
T19	V	2	MJ_19.4_R	TTGCTTTCCATCTCCGTGCA
T20	VIIa	1	MJ_20.1_F	AAATGCCTTCAGGTACCGCC	524	ME49 D200116 D200127 D200210
T20	VIIa	1	MJ_20.2_R	CCGCCAGACTTCGTAACTCA
T20	VIIa	2	MJ_20.3_F	GTACCGCCTTATTCCGCATG	600
T20	VIIa	2	MJ_20.4_R	CAATCGCTTGGCAAGTGGTC
T21	VIII	1	MJ_21.1_F	CCTCGTCGTATGAGGCGATC	590	ME49 D200125 D200127 D200128
T21	VIII	1	MJ_21.2_R	CTCCCACTGAGTGCTTTCGT
T21	VIII	2	MJ_21.3_F	TCGCATGGCAAGACCTACAG	557
T21	VIII	2	MJ_21.4_R	GCAACCTTTACAGCGCGTAG
T22	X	1	MJ_22.1_F	GAGTCTTCCCAGCACCGAAA	511	ME49 D200116 D200110 D200121
T22	X	1	MJ_22.2_R	TTTGTCGTTGTAATCGCCGC
T22	X	2	MJ_22.3_F	CTGATCGGAGTTAGCGGCAT	567
T22	X	2	MJ_22.4_R	TGAACCTGAATGAGACGCCC
T23	X	1	MJ_23.1_F	CCGTGCATCGACACAGACAT	583	ME49 D200110 D200113 D200128
T23	X	1	MJ_23.2_R	TCTTTGCTGCAGGTGGGAAT
T23	X	2	MJ_23.3_F	AGCCGGGAGAATTCTTGTCG	574
T23	X	2	MJ_23.4_R	AAAAGTTGCACTCGAGTCGC
T24	III	1	MJ_24.1_F	CGGCGGTGTTACAGAAGTAGA	588	ME49 D200119 D200124 D200209
T24	III	1	MJ_24.2_R	GATTCCACGCCCGCTTTAAC
T24	III	2	MJ_24.3_F	CTCTCGACTGTTCTGCATGC	565
T24	III	2	MJ_24.4_R	TGCTAGGTRATGCTCGMGTG
T25	V	1	MJ_25.1_F	AAGCRGCAGAACTTGATGGA	447	ME49 D200122 D200125 D200127
T25	V	1	MJ_25.2_R	AGGACGCARCAGTGTAGAAC
T25	V	2	MJ_25.3_F	GRTGTGTCTTCAGGGCTTGA	567
T25	V	2	MJ_25.4_R	GCAAGGCGAARATGTCAACG
T26	V	1	MJ_26.1_F	TGGAATGGGAGAACAGTGCC	569	ME49 D200113 D200119 D200209
T26	V	1	MJ_26.2_R	CCTGTAGCTGTTCACTCCCG
T26	V	2	MJ_26.3_F	TCGTCGTCAATCGCTGAACA	451
T26	V	2	MJ_26.4_R	TCGTAAAACCTCCGCGTCAT
T27	VIIa	1	MJ_27.1_F	TTTGACTTTCTGGCATTGGTCG	582	ME49, D200111, D200124, D200210
T27	VIIa	1	MJ_27.2_R	TGGACCTCGAACCCAGAAAAWT
T28	VIIa	1	MJ_28.1_F	TGTAGCAGTGCGACAGACTG	533	ME49 D200111 D200209 D200210
T28	VIIa	1	MJ_28.2_R	TCAAGCCTAGTCTGGTCGGA
T28	VIIa	2	MJ_28.3_F	TGCCCGTCGGTCTGAATTAC	543
T28	VIIa	2	MJ_28.4_R	TGCTTTAGGTTCTGCCAGCA
T29	VIII	1	MJ_29.1_F	CTGGACAGCTTCAGGGACAG	583	ME49 D200113 D200121 D200125
T29	VIII	1	MJ_29.2_R	TGCACAGCAGTAAGAGGCTC
T29	VIII	2	MJ_29.3_F	AGATGTCTGGATGCGACGAC	587
T29	VIII	2	MJ_29.4_R	CTCTCTCCGCCGAGAACTTC
T30	Ia	1	MJ_30.1_F	CACAAAGGCCGAGTTACCMT	588	ME49 D200124 D200129 D200210
T30	Ia	1	MJ_30.2_R	TGACTGGCACAACGTTCTGA
T30	Ia	2	MJ_30.3_F	TTCCACGATTCCGAAGAGGC	446
T30	Ia	2	MJ_30.4_R	AGCCTGACGTTGTTGGACTT
T31	Ib	1	MJ_31.1_F	TACGTCGAGGGCATCAACAG	456	ME49 D200111 D200119 D200124
T31	Ib	1	MJ_31.2_R	ACCAAGGACACTCAATGGGC
T31	Ib	2	MJ_31.3_F	GGGCATCAACAGCGTATTCG	515
T31	Ib	2	MJ_31.4_R	AGATAGCCAACCACCCACAC
T32	II	1	MJ_32.1_F	TAGAGAACCGCCATGCTTCG	563	ME49 D200111 D200117 D200118
T32	II	1	MJ_32.2_R	CCAGGAGCTTTCCCAGTGAA
T32	II	2	MJ_32.3_F	TCTATTTGGTACCTGCCCGC	593
T32	II	2	MJ_32.4_R	GCCCTCATGATGGACCATCC
T33	III	1	MJ_33.1_F	CGCATCGTGGTTTCCTTCAC	559	ME49 D200111 D200114 D200124
T33	III	1	MJ_33.2_R	ACGAAACGAATTGCAACGCA
T33	III	2	MJ_33.3_F	CCATTCTCAGTTTCCGCAGC	567
T33	III	2	MJ_33.4_R	AGAACGATTGCACCGAGGAG
T34	VI	1	MJ_34.1_F	ACGTCTCATGTGAGCGTCAC	504	ME49 D200114 D200125 D200127
T34	VI	1	MJ_34.2_R	AATGAGCAGCAGTCCTCGTT
T34	VI	2	MJ_34.3_F	TTAAAACCGCCGGCTAGTGG	572
T34	VI	2	MJ_34.4_R	GCTTTTCGCGAAAGGAACGT
T35	VIII	1	MJ_35.1_F	TCAAAGCCGCCTCTACATGG	550	ME49 D200125 D200126 D200127
T35	VIII	1	MJ_35.2_R	CAGCTAGAGCCGTCGTCATT
T35	VIII	2	MJ_35.3_F	CATGGCTGATACCGGCAAGA	460
T35	VIII	2	MJ_35.4_R	TATCTCATCCGGCAGGCAAA
T36	IX	1	MJ_36.1_F	CGAGATATCGGACGGACCAC	552	ME49 D200124 D200128 D200211
T36	IX	1	MJ_36.2_R	TCCTGCTGTTATGATGCCGG
T36	IX	2	MJ_36.3_F	AAAAACGCTGCCCATCTTGC	569
T36	IX	2	MJ_36.4_R	CTGGCAAGTCTCGGAATCGT
T37	X	1	MJ_37.1_F	CGGTAGGCCAACACCCATAT	564	ME49 D200118 D200129 D200210
T37	X	1	MJ_37.2_R	TTGTCCGGTCGCTTATCTCG
T37	X	2	MJ_37.3_F	TKCTTGCATCGAACGGAGCT	567
T37	X	2	MJ_37.4_R	ACCTACCGCCATCCAGATCT
T38	XI	1	MJ_38.1_F	TCTCTGGGTCCAGGTKAACA	560	ME49 D200116 D200117 D200210
T38	XI	1	MJ_38.2_R	ACAGGGCATCATGAACGGAG
T38	XI	2	MJ_38.3_F	GACAACGCGAATCTCTTGGC	566
T38	XI	2	MJ_38.4_R	RAAAGACTGTTTGCGCCGTT
T39	Ia	1	MJ_39.1_F	ACAGTCACARGAGTCGCTGG	545	ME49 D200122 D200124 D200129
T39	Ia	1	MJ_39.2_R	TCGTGCACCAGTCTGTGAAA
T39	Ia	2	MJ_39.3_F	TAGCTGGCGGACGTACTTTC	572
T39	Ia	2	MJ_39.4_R	ACCATACTGATGACCGGCAS
T40	VI	1	MJ_40.1_F	CGCTATCGTTGCCAGTCTCT	589	ME49 D200111 D200116 D200128
T40	VI	1	MJ_40.2_R	CCCTGCTTGCTGTCTGTGTA
T40	VI	2	MJ_40.3_F	AAGCACCATCCGAAACCAGT	543
T40	VI	2	MJ_40.4_R	ATGTCCCGTGTCCTTCAACC
T41	VI	1	MJ_41.1_F	CATATTGACCAACGCGCCAA	582	ME49 D200110 D200128 D200212
T41	VI	1	MJ_41.2_R	TTTTCGTCGGTGGCTATCGC
T41	VI	2	MJ_41.3_F	GCGTGTAGAGGGTCTGTCAA	533
T41	VI	2	MJ_41.4_R	TATTGATAGGGGTCCGCGGA
T42	X	1	MJ_42.1_F	TCTACAGCTCCAGGAAGTACGT	400	ME49 D200114 D200129 D200210
T42	X	1	MJ_42.2_R	CGATGCATGTCACGCGAATC
T42	X	2	MJ_42.3_F	AGTACGTTCCGATGGCGAAG	401
T42	X	2	MJ_42.4_R	GTCAGCTGGCATCACACGAT
T43	XI	1	MJ_43.1_F	CGATCACGGACGAGGTATCG	543	ME49 D200113 D200126 D200127
T43	XI	1	MJ_43.2_R	CCAGCCCCAACTTCGRGAAT
T43	XI	2	MJ_43.3_F	ACTGACCTGGTAGCTCACGA	439
T43	XI	2	MJ_43.4_R	TGTTGCACTACCAGCTCCTG
T44	III	1	MJ_44.1_F	GTGGCAAACCCGACGTCTTA	583	ME49 D200120 D200121 D200211
T44	III	1	MJ_44.2_R	TCGCCATGAAAAGGACGAGG
T44	III	2	MJ_44.3_F	TTGCACGTTGGTAGCCACTT	527
T44	III	2	MJ_44.4_R	CCGCGATCCCGAATTGTGWA
T45	III	1	MJ_45.1_F	GTTGGCGCAAGAGGATTCAC	550	ME49 D200118 D200122 D200125
T45	III	1	MJ_45.2_R	GTTGCCCAAACTGTCGAGTG
T45	III	2	MJ_45.3_F	TGACTTGAGGACTGTGACGG	563
T45	III	2	MJ_45.4_R	CGGGAGTTACGCTTGTGACT
T46	III	1	MJ_46.1_F	GGCCGACTAGCAACATRGCA	514	ME49 D200117 D200128 D200210
T46	III	1	MJ_46.2_R	GAAAGGACCAGTTGCGAGGA
T46	III	2	MJ_46.3_F	AGCTTKTGAGTGWTCGCCAA	582
T46	III	2	MJ_46.4_R	TTGTCAGATGAGGGGTTCGC
T47	V	1	MJ_47.1_F	GCAGACAAGCAGCCTAAACG	430	ME49 D200119 D200121 D200122
T47	V	1	MJ_47.2_R	TTTCCAGCTTGTGTCGGCTA
T47	V	2	MJ_47.3_F	ACGCTAAGGCCCCTAAAACC	557
T47	V	2	MJ_47.4_R	CCAGCTTGTGTCGGCTACTT
T48	IX	1	MJ_48.1_F	STGGATCGACGTCAACACCT	552	ME49 D200122 D200124 D200129
T48	IX	1	MJ_48.2_R	TCCACAAGGGAGTTTGCGAC
T48	IX	2	MJ_48.3_F	TAGTTCAGTCGTTGCGCTCA	591
T48	IX	2	MJ_48.4_R	GCAGCTGAGTCAGTCACAGA
T49	X	1	MJ_49.1_F	ACCGCCCTAACATCCAATCG	482	ME49 D200111 D200122 D200210
T49	X	1	MJ_49.2_R	CTCACGTAACGGTCATCGGT
T49	X	2	MJ_49.3_F	CGATGGCTCAACGTGAATCG	576
T49	X	2	MJ_49.4_R	TTCTGTCACCGACGCCAAAT
T50	XII	1	MJ_50.1_F	AGAGGGGAAGAGGAGTGCAA	537	ME49 D200110 D200127 D200210
T50	XII	1	MJ_50.2_R	TCATCGTGCCGCTACTCTTG
T50	XII	2	MJ_50.3_F	TGTGATGACAGGGAAGGTGC	581
T50	XII	2	MJ_50.4_R	GGTCGCATTTTCCACTGCAA
T51	V	1	MJ_51.1_F	GGGCGCASAGAAAATCACAA	578	ME49 D200113 D200114 D200127
T51	V	1	MJ_51.2_R	CGACCCTTTCGCAAATCTCC
T51	V	2	MJ_51.3_F	CATCAYAAACCAGGCCTYGC	476
T51	V	2	MJ_51.4_R	CGCYGGGAGGAGAATGGTTT
T52	II	1	MJ_52.1_F	YCGGAGAAATGTGTCGGTGA	589	ME49 D200111 D200117 D200118
T52	II	1	MJ_52.2_R	GTTGTTGAGCGAGGGCAAAA
T52	II	2	MJ_52.3_F	TGAACATCGCACGTCTGGAA	571
T52	II	2	MJ_52.4_R	AGGCGAGTGTAATCCCAACG
T53	X	1	MJ_53.1_F	GGYATCGGTGTCGGCTAGTC	594	ME49 D200122 D200126 D200127
T53	X	1	MJ_53.2_R	CGATTCACGTTGAGCCATCG
T53	X	2	MJ_53.3_F	ATTGTTTCGCCTCCAAGGGT	552
T53	X	2	MJ_53.4_R	ACGAAAGATGTCACACCGCA
T54	VIIa	1	MJ_54.1_F	GACCACTTGCCAAGCGATTG	540	ME49 D200111 D200116 D200125
T54	VIIa	1	MJ_54.2_R	GCSTGGGCAACAATGTTTTG
T54	VIIa	2	MJ_54.3_F	GCTATACGCATCGGAGCTCC	594
T54	VIIa	2	MJ_54.4_R	TCGATTCACCCTGCGAGATC
T55	XI	1	MJ_55.1_F	AGGAATTTCGGCGCATACGA	595	ME49 D200118 D200125 D200129
T55	XI	1	MJ_55.2_R	CTGATCAGTGGTCCCCTCAC
T55	XI	2	MJ_55.3_F	CMGCGGTARCAATGGCGTTG	596
T55	XI	2	MJ_55.4_R	GCCAAGAGATTCGCGTTGTC

## Sheet: Suppl Table 3
Chromosome	Target region	Location in ME49 genome (ToxoDB release 47) used for Ion AmpliSeq primer design	Ion AmpliSeq primer pool	Amplicon location in ME49 genome (ToxoDB release 47)	Amplicon size (bp)
Ia	T30	484,516 - 484,848	1	484,452 - 484,778	326
Ia	T30		2	484,570 - 484,898	328
Ia	T39	485,000 - 485,330	1	484,919 - 485,249	330
Ia	T39		2	485,012 - 485,345	333
Ib	T14	291,376 - 291,708	1	291,378 - 291,668	290
Ib	T14		2	291,655 - 291,988	333
II	T32	1,480,852 - 1,481,184	1	1,480,742 - 1,481,026	284
II	T52	1,479,300 - 1,479,660	1	1,479,083 - 1,479,414	331
II	T52		2	1,479,357 - 1,479,661	304
III	T16	435,566 - 435,897	1	435,359 - 435,689	330
III	T16		2	435,638 - 435,848	210
IV	T17	1,541,792 - 1,542,123	1	1,541,618 - 1,541,946	328
IV	T17		2	1,541,855 - 1,542,187	332
V	T8	72,263 - 72,594	1	72,018 - 72,335	317
V	T8		2	72,290 - 72,619	329
V	T26	1,479,700 - 1,479,955	2	1,479,809 - 1,479,957	148
V	T26, T51		1	1,479,515 - 1,479,837	322
V	T51	1,479,187 - 1,479,519	2	1,479,196 - 1,479,499	303
VI	T34	2,087,000 - 2,087,300	1	2,086,881 - 2,087,190	309
VI	T34		2	2,087,048 - 2,087,353	305
VIIa	T10	4,538,792 - 4,539,123	1	4,538,713 - 4,539,032	319
VIIa	T10		2	4,538,921 - 4,539,231	310
VIII	T21	907,427 - 907,758	1	907,398 - 907,637	239
VIII	T21		2	907,529 - 907,770	241
VIII	T35	906,760 - 907,092	1	906,641 - 906,916	275
VIII	T35		2	906,853 - 907,166	313
IX	T36	5,056,273 - 5,056,605	1	5,056,209 - 5,056,379	170
IX	T36		2	5,056,333 - 5,056,637	304
IX	T48	5,054,941 - 5,055,273	1	5,054,753 - 5,055,087	334
IX	T48		2	5,055,057 - 5,055,385	328
X	T49	3,918,745 - 3,919,077	1	3,918,549 - 3,918,821	272
X	T49		2	3,918,795 - 3,919,107	312
X	T53	3,918,079 - 3,918,411	1	3,917,997 - 3,918,320	323
X	T53		2	3,918,288 - 3,918,530	242

## Sheet: Suppl Table 4
Chromosome	Ion AmpliSeq target region	Location in ME49 genome based on ToxoDB release 53
Ia	T30	484,452 - 484,898
Ia	T39	484,919 - 485,345
Ib	T14	291,378 - 291,988
II	T32	1,480,742 - 1,481,026
II	T52	1,479,083 - 1,479,661
III	T16	435,359 - 435,848
IV	T17	1,541,618 - 1,542,187
V	T8	72,018 - 72,619
V	T26	1,479,515 - 1,479,880
V	T51	1,479,196 - 1,479,499
VI	T34	2,086,881 - 2,087,353
VIIa	T10	4,538,713 - 4,539,231
VIII	T21	907,398 - 907,770
VIII	T35	906,641 - 907,166
IX	T36	5,056,209 - 5,056,637
IX	T48	5,054,753 - 5,055,385
X	T49	3,918,549 - 3,919,107
X	T53	3,917,997 - 3,918,530

## Sheet: Suppl Table 5
				Results of mapping to a ME49 genome (ToxoDB relase 47)							Varitations relative to a ME49 genome (ToxoDB relase 47)
Sample ID	WGS ID (accession number)	Origin of the whole genome sequence	No. of reads (millions)	No. of mapped reads (millions)	Percentage of mapped reads	≥ 10X coverage	≥ 30X coverage	≥ 50X coverage	Median coverage	Mean Coverage	No. of variants before filtering	No. of variants processed	No. of deletions	Percentage of deletions	No. of insertions	Percentage of insertions	No. of SNPs	Percentage of SNPs	Variations Chr Ia	Variations Chr Ib	Variations Chr II	Variations Chr III	Variations Chr IV	Variations Chr V	Variations Chr VI	Variations Chr VIII	Variations Chr VIIa	Variations Chr VIIb	Variations Chr IX	Variations Chr X	Variations Chr XI	Variations Chr XII	SNPs Chr Ia	SNPs Chr Ib	SNPs Chr II	SNPs Chr III	SNPs Chr IV	SNPs Chr V	SNPs Chr VI	SNPs Chr VIII	SNPs Chr VIIa	SNPs Chr VIIb	SNPs Chr IX	SNPs Chr X	SNPs Chr XI	SNPs Chr XII
CZ-H3	SRR7056296	European Nucleotide Archive	199.8	91.8	0.459	0.99	0.981	0.966	132.0X	139.8X	69503	63917	25843	0.404321	26264	0.410908	11810	0.184771	941	1880	2665	2272	2369	2504	4036	8515	4353	5643	7571	7343	6251	7574	83	307	457	549	429	619	777	1652	722	975	1408	1642	1051	1139
Czech_KS	1740D-35-03_S61_L005	this study	73.4	69.9	0.952	0.989	0.984	0.979	154.0X	158.7X	72316	66817	26590	0.397953	27551	0.412335	12676	0.189712	1657	2153	2590	2347	2721	3143	3964	8546	4224	5551	7811	6529	7256	8325	393	416	443	557	533	899	698	1644	753	916	1424	1282	1427	1291
E_EU_EJP_1	1740D-135-14_S368_L007	this study	34.1	33.7	0.986	0.981	0.958	0.85	72.0X	75.5X	59242	54856	20455	0.372885	21817	0.397714	12584	0.229401	1313	1675	1945	2094	2633	1970	3161	6656	3836	4413	6223	7013	5740	6184	321	375	375	666	735	641	640	1378	895	849	1307	1966	1264	1172
E_EU_EJP_2	1740D-135-18_S372_L007	this study	34.6	34.1	0.986	0.982	0.96	0.864	73.0X	76.7X	57794	57794	20593	0.384219	21646	0.403866	11358	0.211915	754	1582	2088	1917	2013	2010	3461	7143	3622	4760	6436	6345	5375	6091	79	299	434	520	426	613	728	1577	675	939	1391	1598	1008	1071
E_EU_EJP_3	1740D-135-19_S373_L007	this study	32.2	25.2	0.782	0.976	0.915	0.554	52.0X	55.2X	54487	50563	18424	0.364377	19397	0.38362	12742	0.252002	1301	1403	1835	1634	2292	2686	2890	6209	3311	4370	5655	5666	5470	5841	393	286	417	465	613	935	648	1470	818	1017	1351	1642	1446	1241
E_EU_EJP_5	1740D-135-02_S356_L007	this study	32.7	18.9	0.579	0.975	0.701	0.182	36.0X	40.5X	54980	51093	19318	0.378095	20522	0.40166	11253	0.220245	691	1534	1959	1877	1883	1958	3280	6881	3462	4637	6095	5920	5029	5887	78	292	424	526	442	634	712	1567	675	916	1367	1541	1000	1079
French1	1740D-35-05_S62_L005	this study	83.4	79.6	0.955	0.987	0.983	0.979	176.0X	180.9X	42348	39505	18539	0.469282	15631	0.395671	5335	0.135046	1339	667	1976	803	1501	3172	3304	4160	2729	4154	4510	5190	2701	3299	242	31	330	65	219	838	506	487	322	652	603	755	108	177
GER_EJP_10	1740D-135-03_S357_L007	this study	34.3	33.5	0.977	0.982	0.959	0.849	71.0X	75.0X	57232	52943	19826	0.374478	20857	0.393952	12260	0.23157	961	1852	1650	1709	2152	2801	2798	6569	3872	4722	5890	5962	5571	6434	141	438	376	510	597	925	587	1410	970	1040	1185	1590	1204	1287
GER_EJP_11	1740D-135-07_S361_L007	this study	33.9	33.7	0.997	0.981	0.96	0.866	71.0X	75.8X	54520	50528	19022	0.376465	20144	0.39867	11362	0.224865	821	1658	2284	2139	1809	2223	2877	6759	3569	4004	5828	5450	5546	5561	103	394	503	577	395	777	553	1440	834	802	1324	1381	1319	960
GER_EJP_12	1740D-135-22_S376_L007	this study	36.5	35.2	0.964	0.983	0.962	0.864	74.0X	78.8X	58237	53869	20921	0.388368	21568	0.400379	11380	0.211253	1360	1790	2479	1644	2697	2182	3339	6579	3346	4892	6155	6026	5129	6251	354	383	590	394	669	710	662	1251	642	1011	1225	1436	926	1127
GER_EJP_13	1740D-143-03_S42_L003	this study	37.9	36.3	0.957	0.986	0.977	0.962	80.0X	82.6X	72117	66394	26223	0.39496	27228	0.410097	12943	0.194942	1705	1981	2667	2634	2845	3320	3987	7965	4602	5343	6907	7877	6461	8100	421	331	414	755	625	827	768	1454	898	885	1225	1850	1152	1338
GER_EJP_3	1740D-135-17_S371_L007	this study	36.6	36.2	0.99	0.983	0.965	0.907	78.0X	81.6X	58046	53709	20526	0.382171	21478	0.399896	11705	0.217934	1203	1612	1182	1813	2439	2773	3349	6826	3924	4788	5721	6008	5798	6273	265	330	173	533	566	793	741	1381	929	947	1236	1429	1333	1049
GER_EJP_4	1740D-135-15_S369_L007	this study	34.3	32.3	0.943	0.983	0.958	0.83	68.0X	72.1X	57639	53381	20564	0.385231	21565	0.403983	11252	0.210787	1190	1683	1302	2008	2084	2360	3588	6803	3942	4886	5366	5587	5528	7054	284	389	157	605	455	774	747	1320	841	992	1070	1080	1117	1421
GER_EJP_5	1740D-135-16_S370_L007	this study	30.8	27.3	0.889	0.985	0.947	0.643	55.0X	58.5X	66696	61483	24276	0.394841	24803	0.403412	12404	0.201747	1531	1913	2469	1927	2674	2300	3896	8136	3984	5575	6591	7537	6320	6630	367	338	451	477	623	625	794	1566	766	1084	1338	1792	1205	978
GER_EJP_6	1740D-135-06_S360_L007	this study	34.7	33.8	0.972	0.982	0.962	0.875	73.0X	75.7X	62323	57755	21885	0.378928	23058	0.399238	12812	0.221834	1469	1801	2299	2328	2531	2758	3555	6570	4111	4632	6473	6341	5999	6888	372	406	522	726	613	896	761	1305	1006	874	1356	1549	1315	1111
GER_EJP_7	1740D-135-05_S359_L007	this study	40.6	39.3	0.966	0.983	0.965	0.915	84.0X	88.3X	61195	56593	21182	0.374287	22250	0.393158	13161	0.232555	1353	1661	2263	2304	2450	3077	3345	7283	3981	5039	5380	7344	5538	5575	332	322	527	717	602	1089	642	1455	989	1088	1035	2213	1166	984
GER_EJP_8	1740D-135-10_S364_L007	this study	34.1	33.2	0.972	0.983	0.962	0.855	71.0X	74.1X	62848	57912	22271	0.384566	23261	0.401661	12380	0.213773	1224	1888	2524	1914	1778	2702	3639	7246	4239	5269	6716	7016	5803	5954	285	406	591	535	326	765	719	1369	980	1077	1372	1828	1158	969
GER_EJP_9	1740D-135-20_S374_L007	this study	33.5	33	0.984	0.981	0.957	0.845	71.0X	74.1X	54628	50664	19260	0.380152	20103	0.396791	11301	0.223058	1333	1708	2383	1629	2522	2118	3125	6092	3022	4646	5784	5758	4748	5796	350	375	581	399	666	721	657	1246	630	1003	1198	1425	925	1125
Ger1	1740D-35-02_S58_L005	this study	162.4	152.9	0.942	0.99	0.988	0.986	338.0X	347.7X	70960	65243	26219	0.401867	26490	0.406021	12534	0.192113	1734	1639	2852	2139	2934	2836	3625	8309	4790	5201	7324	7633	6620	7607	392	295	541	526	643	702	536	1414	968	843	1358	2068	1154	1094
Greek	1740D-35-04_S59_L005	this study	149.8	145	0.968	0.99	0.987	0.985	322.0X	330.3X	75067	68934	27183	0.394334	28217	0.409334	13534	0.196333	1412	2109	2692	2522	2896	3793	3728	8328	4727	5514	7956	8154	6941	8162	249	350	475	691	584	1255	630	1512	916	933	1512	1909	1280	1238
ME49	SRR6793863	European Nucleotide Archive	620.6	504.1	0.812	0.993	0.992	0.991	1077.0X	1120.1X	995	960	132	0.1375	187	0.194792	641	0.667708	3	12	37	31	39	363	86	14	19	34	107	85	47	83	1	6	16	20	21	306	61	2	8	9	63	57	21	50
N_EJP_1	1740D-135-08_S362_L007	this study	32.7	32.1	0.982	0.981	0.956	0.827	69.0X	72.1X	56018	51924	19428	0.374162	20459	0.394018	12037	0.23182	1339	1787	2377	1825	2366	3135	3288	6147	2702	4634	5407	5748	4603	6566	373	436	641	597	631	1075	710	1283	488	1015	1136	1419	849	1384
N_EJP_2	1740D-143-02_S41_L003	this study	33.1	32	0.966	0.986	0.974	0.946	71.0X	73.0X	73259	67369	26542	0.393979	27592	0.409565	13235	0.196455	1528	2175	3005	2424	2967	3366	3897	8394	4916	5759	7550	6293	6769	8326	362	444	655	677	640	853	700	1514	1094	1062	1374	1113	1302	1445
PRU	SRR350739	European Nucleotide Archive	108.5	106.3	0.98	0.99	0.984	0.975	162.0X	161.2X	68948	63438	24483	0.385936	25873	0.407847	13082	0.206217	1084	1809	2786	2188	2619	3517	3715	7536	3649	5553	7459	7088	6452	7983	147	386	628	553	552	1149	693	1333	710	1111	1509	1615	1296	1400
S_EU_EJP_1	1740D-135-04_S358_L007	this study	30.8	30.1	0.975	0.983	0.959	0.82	65.0X	67.1X	62343	57689	21898	0.379587	22887	0.396731	12904	0.223682	1436	1903	2203	2181	1463	2744	2927	7186	3454	5136	6688	8037	6181	6150	383	436	434	629	238	810	498	1430	691	1057	1505	2402	1358	1033
TgPigSp3	1740D-143-19_S58_L003	this study	41.3	22.2	0.537	0.983	0.947	0.319	45.0X	48.4X	71981	66279	26006	0.392372	26840	0.404955	13433	0.202674	1526	2074	2410	2517	2973	2936	2972	8131	4528	5839	7022	8367	6143	8841	349	423	397	758	628	777	381	1433	925	1103	1299	2272	1060	1628
TgPigSp4	1740D-143-20_S59_L003	this study	40.3	19.3	0.479	0.982	0.865	0.092	38.0X	41.6X	62673	57947	23244	0.401125	23482	0.405232	11221	0.193642	1553	1927	1598	1868	1960	2133	3826	8141	3821	4404	7559	6672	6680	5805	377	356	202	500	393	557	721	1487	698	720	1476	1713	1279	742
TgPigSp5	1740D-143-21_S60_L003	this study	41.2	19.2	0.465	0.982	0.858	0.084	38.0X	41.2X	70173	64671	25397	0.392711	26607	0.411421	12667	0.195868	1563	2061	2489	2270	2849	3033	3553	8019	4668	5683	6621	7607	6571	7684	315	376	403	580	610	835	495	1451	1048	1051	1205	1809	1292	1197
TgShSp13	1740D-143-10_S49_L003	this study	38.4	18.6	0.485	0.981	0.822	0.066	37.0X	39.9X	68991	63579	25207	0.396467	25888	0.407178	12484	0.196354	1605	2093	2592	2308	2412	2554	2850	8284	4414	5558	7373	6536	6565	8435	373	446	449	610	493	696	421	1563	892	998	1370	1330	1291	1552
TgShSp15	1740D-143-11_S50_L003	this study	38.8	18.2	0.468	0.979	0.778	0.052	35.0X	38.7X	69005	63520	25065	0.3946	26018	0.409603	12437	0.195797	1020	1888	2598	2330	2957	2557	3911	8129	4636	5927	6673	6374	6332	8188	144	380	495	619	742	713	712	1479	1048	1109	1110	1287	1187	1412
TgShSp17	1740D-143-12_S51_L003	this study	35.6	16.7	0.468	0.979	0.652	0.025	32.0X	35.6X	71349	65719	25676	0.390694	26729	0.406716	13314	0.20259	1421	1973	2579	2526	2762	2971	3310	8130	4467	5813	7192	7910	6050	8615	291	387	463	772	576	848	482	1420	917	1099	1333	2067	1043	1616
TgShSp18	1740D-143-13_S52_L003	this study	42.1	18.5	0.44	0.981	0.793	0.05	36.0X	39.5X	71616	65939	25868	0.392302	27157	0.41185	12914	0.195848	1546	2064	2566	2079	2782	3232	4205	8418	4112	5679	7316	7999	6882	7059	315	359	436	516	577	992	801	1566	816	1001	1312	1784	1336	1103
TgShSp29	1740D-143-15_S54_L003	this study	38.1	22.3	0.585	0.984	0.95	0.342	46.0X	49.0X	72155	66397	25898	0.390048	27033	0.407142	13466	0.20281	1565	1990	2761	2395	2827	2469	4001	8177	4700	5902	7583	7552	6748	7727	330	391	497	702	628	658	739	1520	991	1098	1604	1779	1269	1260
TgShSp30	1740D-143-16_S55_L003	this study	41.1	10	0.244	0.893	0.016	0.006	15.0X	19.4X	64378	59268	23044	0.38881	23803	0.401616	12421	0.209573	1191	2016	2501	2328	2597	3542	3453	7695	3800	5257	6307	5658	5744	7179	253	444	512	761	646	1240	648	1436	783	1016	1183	1117	1147	1235
TgShSp4	1740D-143-06_S45_L003	this study	29.9	14	0.467	0.978	0.363	0.014	27.0X	29.9X	67518	62190	25062	0.402991	25322	0.407172	11806	0.189838	928	1935	1847	2289	2530	2361	3957	8210	4467	5407	7592	6861	6301	7505	85	308	250	641	502	684	735	1583	942	904	1442	1514	1070	1146
TgShSp5	1740D-143-07_S46_L003	this study	30.1	15.2	0.503	0.979	0.53	0.018	30.0X	32.7X	67659	62339	25174	0.403824	25394	0.407353	11771	0.188822	927	1897	1836	2244	2590	2391	3996	8304	4481	5356	7511	6928	6306	7572	87	310	245	601	510	672	755	1583	944	901	1432	1520	1071	1140
TgShSp6	1740D-143-08_S47_L003	this study	36.9	16.9	0.459	0.981	0.69	0.03	33.0X	36.2X	67733	62413	25188	0.40357	25488	0.408376	11737	0.188054	939	1932	1840	2248	2634	2321	3974	8274	4475	5406	7581	6962	6281	7546	88	309	254	609	510	642	749	1584	941	903	1429	1519	1066	1134
TgShSp9	1740D-143-09_S48_L003	this study	36.2	18.8	0.519	0.982	0.842	0.078	37.0X	40.5X	71521	65798	25900	0.393629	27045	0.411031	12853	0.19534	1520	2054	2554	2114	2828	3074	4205	8407	4096	5630	7292	8008	6899	7117	313	365	425	537	583	889	777	1569	812	991	1330	1814	1329	1119
W_EJP_5	1740D-143-04_S43_L003	this study	32	30.6	0.957	0.986	0.974	0.934	68.0X	69.8X	71504	65798	26028	0.395574	26984	0.410104	12786	0.194322	1292	1926	2552	2276	2806	3314	3833	7972	4406	5620	7366	7816	6919	7700	224	334	433	551	611	987	749	1373	831	973	1333	1896	1335	1156
W_EJP_6	1740D-143-01_S40_L003	this study	32.5	31.3	0.963	0.985	0.973	0.938	69.0X	71.3X	72349	66616	26489	0.397637	27310	0.409962	12817	0.192401	1411	2192	2773	2228	2825	3576	4085	8603	4753	5993	7628	6645	6468	7436	261	465	509	639	553	940	734	1563	983	1133	1557	1246	1161	1073
W_EU_EJP_1	1740D-135-09_S363_L007	this study	34	30.3	0.89	0.982	0.949	0.788	64.0X	67.5X	59492	55073	20853	0.378643	22121	0.401667	12099	0.21969	1241	1598	2167	2039	2614	1555	3214	7043	4299	5002	6316	6656	5523	5806	279	320	528	604	636	431	590	1455	1044	1058	1256	1748	1161	989
W_EU_EJP_2	1740D-135-12_S366_L007	this study	34.4	33.5	0.975	0.981	0.957	0.867	73.0X	75.1X	53185	49268	18324	0.371925	19316	0.39206	11628	0.236015	1083	1525	1940	1452	2202	1132	3159	6567	3325	4311	5538	6352	5163	5519	287	326	386	425	573	342	726	1510	727	949	1316	1773	1205	1083
W_EU_EJP_3	1740D-135-11_S365_L007	this study	31.6	30.8	0.975	0.983	0.957	0.798	65.0X	68.9X	63852	58995	22151	0.375472	23883	0.404831	12961	0.219697	1280	1775	1931	2239	2640	2793	3412	7166	3767	5262	6698	7201	6219	6612	246	392	359	667	638	809	664	1472	845	1087	1364	1881	1297	1240

## Sheet: Suppl Table 6
Priority	Chromosome	Sanger sequencing target region	Location in ME49 genome based on ToxoDB release 47	SNPs WGS (n=3 isolates)	SNPs Sanger sequencing (n=3 isolates)	Mean percentage of Sanger sequencing nucleotides with a Quality score of ≥40	Comments on Sanger sequencing
1st	IX	T1	1,210,789 - 1,211,121	29	NA	0.152	Overlapping peaks in combination with a quality score of ≥40 for less than 35% of the nucleotides
1st	VI	T2	267,794 - 268,125	34	39	0.382187	Identical SNPs of all three isolates and the ME49 reference strain
1st	XI	T3	23,645 - 23,976	15	0	0.529062	No SNPs detected by Sanger sequencing
1st	V	T4	47,954 - 48,285	17	17	0.478063	SNPs detected by Sanger sequencing not in accord with WGS data
1st	V	T5	48,287 - 48,618	17	11	0.240375	SNPs detected by Sanger sequencing not in accord with WGS data
1st	V	T6	3,270,395 - 3,270,726	15	NA	0.16	Overlapping peaks in combination with a quality score of ≥40 for less than 35% of the nucleotides
1st	X	T7	7,337,324 - 7,337,655	21	NA	0.0988125	Overlapping peaks in combination with a quality score of ≥40 for less than 35% of the nucleotides
1st	V	T8	72,263 - 72,594	19	25	0.387786	Confirmed
1st	V	T9	74,626 - 74,957	19	NA	0.111875	Overlapping peaks in combination with a quality score of ≥40 for less than 35% of the nucleotides
1st	VIIa	T10	4,538,792 - 4,539,123	19	18	0.628437	Confirmed
1st	V	T11	46,955 - 47,286	18	0	0.378188	No SNPs detected by Sanger sequencing
1st	V	T12	47,288 - 47,619	13	NA	0.236625	Overlapping peaks in combination with a quality score of ≥40 for less than 35% of the nucleotides
1st	V	T13	70,265 - 70,596	17	NA	0.344125	Overlapping peaks in combination with a quality score of ≥40 for less than 35% of the nucleotides
2nd	Ib	T14	291,376 - 291,708	7	7	0.839438	Confirmed
2nd	II	T15	2,285,714 - 2,286,045	8	NA	NA	No Sanger sequencing performed because of too low DNA concentration in gel electrophoresis
2nd	III	T16	435,566 - 435,897	12	12	0.748562	Confirmed
2nd	IV	T17	1,541,792 - 1,542,123	12	16	0.637938	Confirmed
2nd	IX	T18	15,986 - 16,317	11	NA	0.186467	Overlapping peaks in combination with a quality score of ≥40 for less than 35% of the nucleotides
2nd	V	T19	1,478,189 - 1,478,520	8	7	0.594	Confirmed
2nd	VIIa	T20	3,420,911 - 3,421,242	10	10	0.792375	Confirmed
2nd	VIII	T21	907,427 - 907,758	8	8	0.90475	Confirmed
2nd	X	T22	7,481,180 - 7,481,511	16	10	0.336438	SNPs detected by Sanger sequencing not in accord with WGS data
2nd	X	T23	3,122,210 - 3,122,541	MS-Region	NA	0.357687	Not possible to create an evaluable alignment
2nd	III	T24	2,454,878 - 2,455,209	16	0	0.441188	No SNPs detected by Sanger sequencing
2nd	V	T25	3,269,063 - 3,269,394	16	NA	0.293875	Overlapping peaks in combination with a quality score of ≥40 for less than 35% of the nucleotides
2nd	V	T26	1,479,854 - 1,480,185	9	11	0.677437	Confirmed
2nd	VIIa	T27	1,143,191 - 1,143,522	12	NA	NA	No Sanger sequencing performed because of too low DNA concentration in gel electrophoresis
2nd	VIIa	T28	3,421,910-3,422,241	8	8	0.903875	Confirmed
2nd	VIII	T29	6,461,201 - 6,461,532	MS-Region	NA	0.203875	Not possible to create an evaluable alignment
3rd	Ia	T30	484,516 - 484,848	6	6	0.856	Confirmed
3rd	Ib	T31	1,942,057 - 1,942,389	7	0	0.547437	No SNPs detected by Sanger sequencing
3rd	II	T32	1,480,852 - 1,481,184	6	6	0.547312	Confirmed
3rd	III	T33	2,455,876 - 2,456,208	11	NA	0.14075	Overlapping peaks in combination with a quality score of ≥40 for less than 35% of the nucleotides
3rd	VI	T34	2,087,245 - 2,087,577	7	7	0.456875	Confirmed
3rd	VIII	T35	906,760 - 907,092	6	5	0.566188	Confirmed
3rd	IX	T36	5,056,273 - 5,056,605	7	7	0.784	Confirmed
3rd	X	T37	3,920,410 - 3,920,742	8	8	0.440438	Confirmed
3rd	XI	T38	5,617,045 - 5,617,377	6	NA	0.478125	Sequences of good quality suddenly stopped and were too short to cover the whole region
3rd	Ia	T39	484,849 - 485,181	8	8	0.6575	Confirmed
3rd	VI	T40	1,701,964 - 1,702,296	10	NA	0.1965	Overlapping peaks in combination with a quality score of ≥40 for less than 35% of the nucleotides
3rd	VI	T41	2,088,910 - 2,089,242	11	NA	0.138375	Sequences of good quality suddenly stopped and were too short to cover the whole region
3rd	X	T42	7,482,178 - 7,482,510	10	NA	0.28925	Overlapping peaks in combination with a quality score of ≥40 for less than 35% of the nucleotides
3rd	XI	T43	5,616,046 - 5,616,378	6	NA	0.311063	Overlapping peaks in combination with a quality score of ≥40 for less than 35% of the nucleotides
3rd	III	T44	2,465,200 - 2,465,532	11	NA	0.102333	Overlapping peaks in combination with a quality score of ≥40 for less than 35% of the nucleotides
3rd	III	T45	434,566 - 434,898	8	NA	0.278875	Sequences of good quality suddenly stopped and were too short to cover the whole region
3rd	III	T46	436,897 - 437,229	6	NA	0.273625	Sequences of good quality suddenly stopped and were too short to cover the whole region
3rd	V	T47	42,958 - 43,290	10	12	0.501375	SNPs detected by Sanger sequencing not in accord with WGS data
3rd	IX	T48	5,054,941 - 5,055,273	6	6	0.635813	Confirmed
3rd	X	T49	3,918,745 - 3,919,077	6	6	0.55325	Confirmed
4th	XII	T50	7,091,236 - 7,091,568	6	NA	0.258813	Sequences of good quality suddenly stopped and were too short to cover the whole region
3rd	V	T51	1,479,187 - 1,479,519	7	7	0.679437	Confirmed
3rd	II	T52	1,479,520 - 1,479,852	7	7	0.724688	Confirmed
3rd	X	T53	3,918,079 - 3,919,411	7	6	0.5	Confirmed
4th	VIIa	T54	3,421,576 - 3,421,908	6	6	0.7935	Confirmed
4th	XI	T55	5,616,379 - 5,616,711	6	6	0.615188	Confirmed
NA: Not available

## Sheet: Suppl Table 7
					Coverage of the AmpliSeq-ME49-Reference				Minimum number of reads per target region mapped to a ME49 genome (ToxoDB release 53)																		Maximum number of reads per target region mapped to a ME49 genome (ToxoDB release 53)																		Proportion of target region covered after mapping to a ME49 genome (ToxoDB release 53)
Sample ID	Replicate	Dilution	PCR cycles	No. of reads	Proportion of aligned reads	≥ 30X coverage	Median coverage	Mean Coverage	Chr Ia_T30	Chr Ia_T39	Chr Ib_T14	Chr II_T32	Chr II_T52	Chr III_T16	Chr IV_T17	Chr V_T8	Chr V_T26	Chr V_T51	Chr VI_T34	Chr VIIa_T10	Chr VIII_T21	Chr VIII_T35	Chr IX_T36	Chr IX_T48	Chr X_T49	Chr X_T53	Chr Ia_T30	Chr Ia_T39	Chr Ib_T14	Chr II_T32	Chr II_T52	Chr III_T16	Chr IV_T17	Chr V_T8	Chr V_T26	Chr V_T51	Chr VI_T34	Chr VIIa_T10	Chr VIII_T21	Chr VIII_T35	Chr IX_T36	Chr IX_T48	Chr X_T49	Chr X_T53	Chr Ia_T30	Chr Ia_T39	Chr Ib_T14	Chr II_T32	Chr II_T52
Me49_1.1_24	1	10(-1)	24	155241	1	0.994	3204.0X	4965.8X	2328	2292	4159	2686	50	563	601	384	279	125	3914	2072	1558	3133	484	2259	43	38	5336	12488	13414	2765	920	2010	8722	2355	4396	197	8889	4829	5852	9158	8554	9106	2435	2693	1	1	1	1	1
Me49_2.1_24	2	10(-1)	24	87589	1	0.963	2309.0X	2793.5X	108	1684	3286	2373	3	391	662	260	133	84	2933	872	1661	2520	344	1393	29	32	2364	6169	8146	2433	591	1127	4670	1390	4054	124	6497	1876	4449	5615	4325	3458	814	1051	1	1	1	1	1
Me49_3.1_24	3	10(-1)	24	465889	1	0.994	7787.0X	15064.3X	1117	5273	12952	7464	51	1282	1911	932	643	369	16547	4958	5866	10541	487	5349	87	54	7796	36643	44329	7685	1699	4709	29457	8328	12239	503	35658	13051	20609	27112	20251	15711	4041	5180	1	1	1	1	1
Me49_1.2_24	1	10(-2)	24	258244	0.999	0.995	5593.0X	6700.3X	1683	3807	5479	5108	34	710	902	689	315	109	5573	2387	1130	2187	487	7072	238	981	6515	11636	19859	5250	4315	4500	9733	3601	8826	317	12011	6938	4171	8273	7565	15602	1526	2586	1	1	1	1	1
Me49_2.2_24	2	10(-2)	24	106268	1	0.97	2451.0X	2867.3X	831	2438	2483	2297	6	504	416	699	93	42	2454	1668	1161	2375	272	1409	190	530	2830	5912	6668	2362	1702	1445	3611	1498	5282	123	5287	3578	3285	6298	3122	4198	1085	1651	1	1	1	1	1
Me49_3.2_24	3	10(-2)	24	380592	1	0.982	5751.0X	11418.7X	1128	4268	5442	2917	40	1037	2019	1035	300	422	7500	3117	4798	6721	654	1487	22	24	5125	26419	33846	3005	590	6363	20987	3523	7191	537	20110	14075	18377	22294	25349	14922	3090	3884	1	1	1	1	1
Me49_1.3_24	1	10(-3)	24	186019	0.999	0.944	1300.0X	2531.3X	1125	376	1464	1212	66	231	550	0	0	31	830	0	0	0	233	891	0	21	2696	5197	5026	1247	426	853	1802	1298	30	38	4717	1495	1875	3795	2329	4713	1312	1498	1	1	1	1	1
Me49_2.3_24	2	10(-3)	24	176639	0.998	0.93	1212.0X	2776.9X	248	2954	0	3161	31	0	769	0	0	156	1750	0	0	2228	0	0	29	33	4184	8472	5571	3249	241	825	20871	756	324	164	6174	888	1202	5027	363	2133	1019	1467	1	1	0.564648	1	1
Me49_3.3_24	3	10(-3)	24	253434	0.999	0.906	1148.0X	4861.7X	0	0	1579	0	0	41	129	0	100	17	0	0	2400	1716	0	353	12	0	1049	13405	5327	0	9	783	11738	5256	1850	41	4696	1870	4959	4377	187	1643	1157	1533	0.771812	0.814988	1	0	0.544041
Me49_1.1_26	1	10(-1)	26	203227	1	0.994	5595.0X	6342.3X	4170	4193	7131	4928	63	1147	1132	894	400	114	5506	2565	2150	4588	823	5699	606	1788	9043	12552	17480	5086	4182	3899	9489	2584	7263	261	11219	6685	6197	11803	7616	13381	4506	4858	1	1	1	1	1
Me49_2.1_26	2	10(-1)	26	295947	1	0.996	7785.0X	8910.6X	5231	6187	9008	7704	64	1667	904	1505	821	90	7585	3866	3216	5468	893	7266	1425	3903	12431	17521	21521	7919	6260	7301	10414	4423	10217	307	16087	9831	9271	14573	9128	17638	5684	8020	1	1	1	1	1
Me49_3.1_26	3	10(-1)	26	146835	1	0.972	2743.0X	4553.9X	1433	1502	2247	2762	378	229	347	244	316	1486	2697	1362	1160	1884	533	1842	13	34	8654	9700	9876	2852	1646	1729	7572	2297	2867	1521	8487	5252	5370	8414	4453	10166	4954	2518	1	1	1	1	1
Me49_1.2_26	1	10(-2)	26	153956	0.999	0.991	3106.0X	3627.4X	950	2914	3816	2668	19	349	740	756	227	42	2410	1022	1553	2620	314	2454	1692	1137	4557	7043	7916	2765	3787	3437	5080	1886	6184	157	5158	2536	3558	5973	3999	6260	3387	3186	1	1	1	1	1
Me49_2.2_26	2	10(-2)	26	627812	1	0.997	12314.0X	17438.4X	7356	12540	15383	10857	53	3637	3084	2154	665	132	10797	9476	4935	8952	37	10692	522	2617	18982	40201	37769	11208	8345	8679	24329	7200	17226	499	30966	22457	14729	22639	22847	32431	8206	9667	1	1	1	1	1
Me49_3.2_26	3	10(-2)	26	152462	1	0.991	3102.0X	4040.2X	2103	2019	1675	2880	22	454	550	637	123	42	3550	1565	952	2091	551	3182	62	251	6007	7495	7019	2974	901	1069	5566	2256	3292	97	7695	3987	3223	6243	6271	10286	2878	2706	1	1	1	1	1
Me49_1.3_26	1	10(-3)	26	319868	0.999	0.979	1543.0X	2466.1X	1219	1780	2672	814	0	390	0	859	13	21	1966	365	215	1088	0	693	753	692	3175	4984	6578	848	32	2311	437	1797	4389	108	6393	3513	1282	4596	0	1781	1645	1697	1	1	1	1	0.544041
Me49_2.3_26	2	10(-3)	26	750585	0.999	0.994	6109.0X	7894.8X	0	17	1793	5841	0	0	531	1070	332	178	0	1235	1231	1323	579	5428	1845	3331	5473	11357	12100	6044	7418	713	11090	2978	9052	328	1626	7353	8025	10605	11177	18108	6262	7497	0.988814	1	1	1	0.861831
Me49_3.3_26	3	10(-3)	26	177820	0.999	0.903	953.0X	1619.5X	744	763	1408	1728	9	259	0	520	49	18	0	0	0	0	0	0	0	0	2144	3824	3068	1777	1303	765	1587	1114	1288	61	3903	1486	323	1219	271	907	256	362	1	1	1	1	1
Me49_1.1_28	1	10(-1)	28	218009	1	0.998	6110.0X	6725.7X	4799	5722	6346	5206	205	697	861	757	738	303	5122	3340	1232	2477	457	5873	1672	3166	12264	16210	18716	5384	6936	5071	11218	2693	8198	726	11403	8686	5795	10375	6496	16196	5424	7070	1	1	1	1	1
Me49_2.1_28	2	10(-1)	28	140947	1	0.997	3790.0X	4250.3X	3151	3975	5345	4177	215	546	427	365	323	407	3611	2431	1986	2431	546	3628	1393	1892	8379	9505	12743	4308	4593	3345	6172	1428	6345	697	7371	6048	4755	6230	3812	9535	4065	4133	1	1	1	1	1
Me49_3.1_28	3	10(-1)	28	339950	1	0.998	9388.0X	10435.8X	7326	8660	10753	5286	1887	2032	1396	1013	1524	3364	8984	6015	3392	5022	1856	8095	3705	4568	20582	19706	25409	5458	12384	9187	15346	4027	13426	3653	20404	15669	9044	15751	8409	22751	12769	9927	1	1	1	1	1
Me49_1.2_28	1	10(-2)	28	210247	1	0.996	4100.0X	5152.5X	1766	2645	6100	3192	26	893	956	427	452	38	4028	4200	2093	3064	680	4799	286	1025	6007	7625	12779	3321	3494	3640	7492	2177	9145	222	8688	9342	6080	8222	3954	10282	2317	3155	1	1	1	1	1
Me49_2.2_28	2	10(-2)	28	146394	0.999	0.996	2915.0X	3489.0X	1809	2389	2887	3564	92	495	442	467	343	203	2857	2184	1483	2381	534	2480	662	1140	5574	6115	6651	3659	2908	2047	4734	1577	4212	279	6803	5135	3614	5602	3182	6529	2893	3188	1	1	1	1	1
Me49_3.2_28	3	10(-2)	28	296547	1	0.998	6368.0X	7348.6X	6516	6843	6933	3724	1637	1880	985	1221	818	4664	5154	3005	3367	5179	1199	6764	2713	2389	13830	15416	17526	3916	5600	5792	10195	2447	11117	4948	11118	9216	6947	12225	5582	16033	8934	5344	1	1	1	1	1
Me49_1.3_28	1	10(-3)	28	209863	0.999	0.963	1354.0X	2052.0X	412	440	0	1682	14	66	36	149	156	32	527	16	1028	1627	366	1745	77	292	2458	893	506	1748	1360	1346	2617	709	4955	191	1760	1003	2436	4638	2032	5856	368	736	1	1	0.490998	1	1
Me49_2.3_28	2	10(-3)	28	198490	0.999	0.97	1288.0X	1839.2X	2848	2792	0	669	422	403	217	96	223	422	709	855	294	391	224	1442	0	574	6453	6913	2039	698	1003	840	2312	788	2004	473	1635	2160	1014	1308	1063	3203	1568	2923	1	1	0.718494	1	1
Me49_3.3_28	3	10(-3)	28	394068	0.999	0.982	1387.0X	3114.4X	0	321	763	1105	802	322	506	363	0	1922	645	0	331	725	91	766	346	445	5710	8161	4958	1134	4091	1358	2161	1982	443	1997	2645	1113	1248	1991	953	4320	6081	2809	0.765101	1	1	1	1
[truncated: 13 more columns]

## Sheet: Suppl Table 8
					Coverage of the AmpliSeq-ME49-Reference				Minimum number of reads per target region mapped to a ME49 genome (ToxoDB release 53)																		Maximum number of reads per target region mapped to a ME49 genome (ToxoDB release 53)																		Number of SNPs relative to the AmpliSeq-ME49-Reference
SplitsTree Number	DNA identifier of analyzing laboratory	Sample ID	Type	No. of reads	Proportion of aligned reads	≥ 30X coverage	Median coverage	Mean Coverage	Chr Ia_T30	Chr Ia_T39	Chr Ib_T14	Chr II_T32	Chr II_T52	Chr III_T16	Chr IV_T17	Chr_V_T8	Chr V_T26	Chr V_T51	Chr VI_T34	Chr VIIa_T10	Chr VIII_T21	Chr VIII_T35	Chr IX_T36	Chr IX_T48	Chr X_T49	Chr X_T53	Chr Ia_T30	Chr Ia_T39	Chr Ib_T14	Chr II_T32	Chr II_T52	Chr III_T16	Chr IV_T17	Chr_V_T8	Chr V_T26	Chr V_T51	Chr VI_T34	Chr VIIa_T10	Chr VIII_T21	Chr VIII_T35	Chr IX_T36	Chr IX_T48	Chr X_T49	Chr X_T53	Chr Ia_T30	Chr Ia_T39	Chr Ib_T14	Chr II_T32	Chr II_T52
1	NA	ME49	II	213753	1	0.993	3954.0X	6262.5X	3839	4769	3278	2022	50	888	1409	1070	401	31	4732	3898	1053	2266	557	3657	164	1131	9846	15780	15118	2134	3866	4289	10753	3038	5316	32	10930	9653	3219	5623	4986	9238	3670	3025	0	0	0	0	0
2	NA	NTE	II	119709	1	0.993	3614.0X	3742.6X	1713	4688	5120	2571	57	294	422	297	99	46	2256	2312	1208	3445	255	4215	831	1535	4815	10850	12958	2642	5545	4013	5499	699	5899	362	5861	6037	2894	7427	3850	9023	2870	4306	1	1	5	1	1
3	D180563	Greek	II	68041	1	0.986	1797.0X	1950.2X	1173	1439	2295	1872	38	309	144	72	288	29	2216	523	430	1250	313	1452	169	790	3366	3923	5282	2041	1896	2360	7074	195	3028	66	4857	2295	1845	3141	1811	4148	2036	1969	1	2	4	1	2
4	D180565	French1	II	74935	1	0.993	2228.0X	2146.9X	1491	2452	2597	2308	48	266	28	65	197	39	1974	834	545	725	355	1943	657	1003	3493	7176	6099	2451	3946	3128	1495	187	2309	85	4210	3678	2748	3315	2861	5227	1917	3480	2	1	0	3	4
5	D180567	Czech_KS	II	111700	1	0.993	3076.0X	3205.3X	1971	2224	4062	3052	36	472	189	137	110	33	2429	795	815	949	284	2950	815	1397	5116	7817	8144	3314	3810	4111	11891	383	5469	91	5479	3838	3174	4624	4246	6625	2059	4093	4	6	4	1	2
6	D180569	Ger1	II	81982	1	0.952	2122.0X	2355.4X	1493	1962	2250	2285	20	490	98	108	315	29	2379	1233	533	1360	386	1914	507	1368	3795	6065	5292	2490	2833	2082	6599	335	4483	99	5114	2884	2543	4188	3665	4314	2043	3346	1	2	2	4	5
7	D200109	E_EU_EJP_5	II	90256	1	0.99	2528.0X	2508.0X	1479	2148	2138	3222	37	585	97	104	246	31	2101	957	595	1478	228	2725	714	1419	3976	5973	6349	3527	3032	3754	3291	235	4677	165	6088	4369	2959	4848	2507	5669	2575	3690	0	0	2	1	2
8	D200110	GER_EJP_9	II	60970	1	0.964	1610.0X	1740.9X	963	1425	1650	1046	37	150	170	105	88	21	1590	830	300	654	114	1760	149	761	2818	5093	4870	1132	1838	1733	5151	323	2352	48	3460	2673	1413	2604	1870	4715	1616	1676	4	6	3	2	4
9	D200111	GER_EJP_10	II	312857	1	0.994	7181.0X	9998.9X	2103	8055	7103	4371	109	1223	3955	1728	1043	77	9933	5694	2582	5351	942	4461	240	3320	12215	12305	25709	4433	3875	5241	31987	4175	10286	88	20889	12024	7455	12107	10455	12848	8480	6871	0	1	6	4	5
10	D200112	S_EU_EJP_1	II	21758	1	0.926	483.0X	603.3X	418	544	308	728	6	111	14	25	94	4	766	217	25	209	80	309	152	400	903	2024	1158	819	493	695	943	131	317	8	1611	752	584	1013	975	1175	601	971	5	6	6	1	2
11	D200113	GER_EJP_7	II	333294	1	0.995	7510.0X	10798.8X	4552	7746	7385	5182	97	1410	7593	2266	652	127	1983	6205	3167	731	862	5550	460	3480	12496	19668	21939	5290	4797	5535	45041	5101	10738	135	19186	16100	8601	12113	10381	13213	9293	7558	1	1	4	4	5
12	D200114	GER_EJP_6	II	414293	1	0.996	10781.0X	12495.0X	4026	6693	10040	10826	138	4274	4685	4410	5179	90	7322	8454	13943	5919	6254	5006	1375	2785	12200	14041	20565	10994	4667	15991	28112	9333	20291	95	20320	18167	35803	17923	17015	16738	10969	14038	4	7	5	4	6
13	D200116	GER_EJP_11	II	82922	1	0.992	2334.0X	2308.5X	1135	1267	2483	1719	111	659	79	181	324	67	2542	916	410	944	237	2296	272	1120	4027	4195	6150	1918	2203	4426	2816	513	3489	107	5339	3311	2051	3832	2751	5923	2356	2475	0	0	4	2	1
14	D200117	N_EJP_1	II	63992	1	0.991	1868.0X	1842.1X	1326	1352	2255	2303	227	469	16	0	84	120	1835	391	354	467	300	1886	251	468	3954	4686	5215	2416	2709	2299	5677	15	1993	167	3860	2462	1792	1769	2334	4198	1827	1199	4	6	6	3	4
15	D200118	W_EU_EJP_1	II	80849	1	0.993	2202.0X	2259.4X	1762	2950	2578	2129	211	360	83	263	215	120	1651	726	455	1144	352	2032	1077	920	4311	6378	5761	2385	4743	3060	4485	347	3373	204	3951	3540	1693	2964	2319	4311	2576	2902	1	1	1	4	4
16	D200119	GER_EJP_8	II	51978	1	0.992	1489.0X	1463.7X	935	1310	1465	1280	63	173	45	82	174	37	1578	538	305	655	157	1297	610	690	2920	3683	3806	1394	2158	1763	1994	201	2015	73	3770	2201	1355	2304	1746	3033	1608	1743	4	7	1	4	5
17	D200120	W_EU_EJP_3	II	81784	1	0.993	2254.0X	2311.9X	1277	2190	3449	2802	196	413	27	152	220	73	2242	670	511	1518	203	1945	1232	1147	4217	5991	6988	3064	3379	2446	2500	392	3189	100	4757	3385	2310	3889	2437	4968	3433	3311	2	1	1	1	2
18	D200121	W_EU_EJP_2	II	88908	1	0.994	2256.0X	2499.8X	1624	2701	2304	2115	198	331	225	94	208	147	1976	1305	445	991	314	2385	1064	1236	4771	7747	5031	2347	3522	2944	8285	223	4176	277	4499	4126	2233	4036	2365	5106	2983	3302	4	6	2	1	2
19	D200122	GER_EJP_12	II	89024	1	0.994	2188.0X	2535.1X	1660	2651	3095	1821	119	420	64	130	74	80	1872	1015	507	1415	189	3256	909	1126	4164	7310	8033	1971	5077	2784	5161	282	3742	221	4691	3684	2387	4408	2575	7268	2333	2527	4	6	3	2	4
20	D200124	E_EU_EJP_1	II variant	467322	1	0.996	11185.0X	15285.3X	7516	12797	11180	6008	146	1164	5875	2319	208	103	10998	9798	1808	8132	395	7339	493	2166	18922	34469	37198	6132	9030	8679	48811	10509	15111	243	25719	23475	7970	18278	15147	19875	12683	8487	3	3	1	1	2
21	D200125	GER_EJP_4	II	372713	1	0.994	8144.0X	11599.3X	4783	8030	8112	5292	54	3368	5612	2322	1100	74	7962	7823	3314	5243	1455	4904	415	3555	11470	19991	24097	5617	6504	10449	40748	6775	15397	80	17763	16828	8795	12472	12438	14606	8058	8041	4	6	7	0	2
22	D200126	GER_EJP_5	II variant	36636	1	0.96	878.0X	972.7X	489	924	561	987	55	153	34	95	149	20	800	429	299	602	156	541	379	592	1285	2729	2033	1201	1059	1110	919	251	2068	57	1772	1454	1347	1804	1035	1667	1260	1654	4	7	1	1	2
23	D200127	GER_EJP_3	II	248749	1	0.994	5176.0X	7188.2X	3682	5357	4403	3020	81	1655	4106	1610	2020	35	5815	5040	2241	3364	2044	4438	414	2194	9512	13651	13905	3195	5269	6642	21825	3542	7389	42	13370	10552	5498	7386	6836	10404	4841	5634	0	2	1	1	1
24	D200128	E_EU_EJP_2	II	222873	1	0.995	4848.0X	6463.1X	3409	5560	4672	2942	55	2567	2424	1249	1431	38	5419	4643	2981	3724	2092	3511	500	2082	8372	14637	15122	3141	5684	7135	12244	2943	8671	41	11700	9902	6267	7875	7252	7909	5033	6035	0	0	2	1	2
25	D200129	E_EU_EJP_3	II	54184	1	0.934	1210.0X	1535.4X	779	983	1631	1128	7	276	97	63	121	6	1289	651	316	914	158	1428	33	537	1900	4551	4938	1236	967	1168	7031	156	1484	13	2936	2421	1580	2784	1481	3049	983	1406	4	7	1	1	2
26	D200209	W_EJP_6	II	100490	1	0.94	2446.0X	2836.8X	1684	2604	3091	2286	17	573	104	111	310	18	2684	1521	636	1497	259	2915	92	744	4082	9015	8742	2464	2289	2496	5603	351	4071	62	5922	4258	2969	5461	3927	7153	1917	2199	0	1	5	1	1
27	D200210	N_EJP_2	II	286824	1	0.994	5281.0X	8718.0X	4157	5758	4768	3761	102	2174	5320	1468	1938	56	6092	4969	3033	3487	1866	3908	301	2576	9868	17251	19058	3830	5131	7231	41941	3214	9478	72	14147	11532	6839	8355	9001	9227	5947	6739	5	7	6	3	4
28	D200211	GER_EJP_13	II	32511	1	0.909	716.0X	883.4X	438	306	916	663	5	151	49	42	90	7	1025	241	239	299	86	434	21	115	1373	748	2815	744	468	935	2035	235	1456	29	2108	2053	943	1031	909	1693	836	569	4	6	2	1	2
29	D200212	W_EJP_5	II	61007	1	0.937	1297.0X	1710.3X	1036	1305	1626	1220	11	331	151	125	183	12	2228	524	432	414	225	1048	124	665	2308	4126	4395	1403	1479	1172	6464	296	1287	20	4642	2886	1982	2615	1996	2984	1036	1751	1	1	1	1	2
30	D200284	E_EU_EJP_6	II	9279	1	0.82	151.0X	246.4X	48	69	213	245	3	20	2	3	2	3	265	4	18	33	52	251	4	51	122	290	1086	325	179	118	1006	86	520	9	549	276	160	127	156	939	97	243	1	1	1	4	5
31	D200285	E_EU_EJP_7	II	89944	1	0.942	2098.0X	2564.8X	1418	2345	2114	2195	20	321	188	112	66	15	2500	1057	362	949	264	1662	95	987	3714	7244	5902	2389	1666	2297	10968	685	3138	43	5449	3533	1882	4110	3090	4477	1809	2362	1	1	6	1	2
32	D200287	W_EU_EJP_7	II	67800	1	0.96	1641.0X	1918.2X	790	1223	2016	1859	33	315	100	1	340	10	1969	742	317	810	200	1298	98	872	3127	5165	5200	1993	1443	1546	4269	225	2219	36	4581	2384	1863	3734	2494	4166	2019	2304	1	1	4	3	4
33	D200288	W_EU_EJP_12	II	57769	1	0.943	1502.0X	1608.1X	1014	1439	1730	1182	22	149	52	54	110	18	1459	1356	626	718	125	1167	131	682	2515	5526	5416	1313	1854	1956	2679	128	2542	71	3478	2774	1822	2797	1934	3011	1235	1475	4	6	5	1	1
34	D200389	W_EU_EJP_10	II	111511	1	0.97	3050.0X	3166.7X	1659	2530	3134	4006	37	379	167	219	282	25	3992	1486	623	765	289	2950	158	917	4897	8510	7777	4295	2556	2490	4465	834	5837	48	8461	5367	3169	4864	4131	7543	2235	2866	1	1	0	1	1
35	D200390	W_EU_EJP_11	II	56776	1	0.919	1301.0X	1617.0X	975	1034	1071	1596	13	229	31	90	84	25	1079	444	281	710	260	383	15	222	2772	4442	3809	1739	767	896	3206	636	2561	41	3437	2276	1790	2975	2485	2900	1421	691	4	6	6	4	5
36	D200391	W_EU_EJP_14	II	35267	1	0.937	898.0X	1019.2X	706	805	1259	725	18	140	45	45	63	20	930	603	161	233	106	803	46	384	1789	3191	3799	788	1079	1064	1684	124	1440	33	1963	1684	816	1222	1462	2219	740	858	4	6	5	4	5
37	D200392	N_EU_EJP_3	II	79198	1	0.975	2005.0X	2230.3X	1276	2007	2515	1656	64	330	173	99	131	26	1861	888	472	957	158	1697	121	766	4170	6887	6841	1769	2217	2356	8106	220	2552	65	4051	3231	2211	3641	2636	4438	1402	1908	1	1	3	4	5
38	D200393	W_EU_EJP_8	II	56871	1	0.987	1324.0X	1618.2X	955	1326	1558	1236	45	231	63	71	64	30	1828	715	182	608	167	1088	124	772	2836	5151	4714	1337	1666	1629	4611	210	2199	64	3792	2299	1351	1785	1263	3446	1446	1683	4	6	3	1	1
39	D200394	W_EU_EJP_9	II	42814	1	0.962	1202.0X	1186.3X	381	624	1510	1396	47	218	30	91	239	16	1299	298	237	586	158	676	187	637	1769	2517	3256	1515	1125	1498	1606	257	1948	45	2947	1712	1084	2204	1404	2191	1050	1557	1	0	5	2	1
40	D201429	TgShSp1	II	50956	1	0.993	1331.0X	1433.4X	879	1229	2003	1286	76	307	24	1	86	58	835	846	135	632	320	1814	304	869	2279	4119	4615	1395	2325	1714	2786	46	1897	185	2394	2266	1568	2462	1805	4098	1265	2018	0	0	4	1	1
41	D201430	TgShSp2	II	91957	1	0.994	2515.0X	2535.5X	1620	2389	2388	3018	32	719	121	137	143	55	2577	1233	643	1725	443	2239	1120	1262	4240	6245	6546	3274	4333	2964	3026	299	4347	148	6222	4750	2621	5281	3017	5028	2519	3297	0	0	2	2	1
42	D201431	TgShSp3	II	40807	1	0.952	1032.0X	1139.8X	543	833	845	1035	25	227	88	41	89	23	1248	534	196	563	63	818	127	521	1985	3076	2718	1162	1171	1264	3290	177	1363	51	2586	1854	1135	1804	1178	2349	816	1223	1	0	2	2	1
43	D201432	TgShSp4	II	90196	1	0.993	2429.0X	2498.6X	1748	2481	1490	2385	64	680	191	97	129	72	2608	1079	417	905	324	2300	513	1432	4868	6777	5454	2649	3274	3092	6837	366	3956	151	5660	3890	2200	3772	2658	5504	1085	3146	1	0	2	2	1
44	D201433	TgShSp5	II	74056	1	0.947	1867.0X	2019.9X	1424	2076	1461	1679	16	261	159	87	139	21	1596	949	416	993	131	1756	514	695	3518	5937	5090	1855	3031	2649	5969	239	3146	78	3896	3240	1538	3358	1763	4151	1372	2208	1	0	2	2	1
45	D201434	TgShSp6	II	67127	1	0.993	1814.0X	1854.6X	1080	1347	1495	1870	34	184	124	95	201	32	1764	821	449	845	303	1899	380	833	3171	4532	4788	2087	2349	1785	5469	261	3257	102	3735	3255	1980	2898	2121	4081	1480	1983	1	0	2	2	1
46	D201435	TgShSp7	II variant	77619	1	0.993	1906.0X	2242.3X	1177	2048	2673	1974	81	605	19	62	76	144	1822	1119	546	1333	267	1533	439	1047	3062	7531	8086	2150	3119	2510	4935	184	2598	208	4266	3287	3323	4551	2799	4094	2299	2876	5	6	5	1	1
47	D201436	TgShSp8	II	89393	1	0.993	2215.0X	2470.1X	1450	2027	2480	2675	83	498	154	93	280	126	2462	1609	509	1320	291	1730	457	1433	4579	6412	6867	2841	2434	2352	7167	268	3729	188	5718	4390	2743	4863	2044	4634	2565	3066	0	0	6	2	2
48	D201437	TgShSp9	II	92475	1	0.994	2413.0X	2630.0X	1213	1409	4490	2593	57	880	79	0	212	113	2142	936	788	919	246	2123	489	897	3527	7326	9740	2836	3245	2984	7441	199	3900	215	4871	3885	4250	4792	2994	5291	2480	2823	1	2	3	1	2
49	D201438	TgShSp10	II	59125	1	0.967	1455.0X	1714.0X	865	1438	2154	1453	13	353	152	1	203	85	1722	1086	383	696	247	1273	174	311	2627	4542	5206	1634	1260	1563	5900	320	2657	117	3832	2805	1852	2592	2041	3682	1493	1514	1	2	3	1	2
50	D201439	TgShSp11	II	67512	1	0.969	1839.0X	1933.8X	1153	1163	2884	2182	21	635	44	86	222	72	1756	773	778	572	215	1042	549	627	3397	6153	6209	2363	2460	2572	3155	323	3700	130	3945	3068	3192	3071	2859	2843	2035	1662	4	6	5	1	2
NA	D201440a	TgShSp12	II	40944	0.995	0.599	39.0X	53.9X	0	1	1	2	0	1	0	0	0	0	2	0	0	1	1	3	0	0	2	2	8	2	1	5	1	0	3	0	8	1	2	5	5	6	0	2	NA	NA	NA	1	NA
NA	D201441a	TgShSp13	II	22438	0.987	0.387	22.0X	29.3X	0	1	1	1	0	0	0	0	0	0	1	0	0	0	0	0	0	0	3	3	2	1	5	0	1	1	18	0	5	2	2	4	3	0	0	1	NA	NA	NA	NA	2
NA	D201442a	TgShSp14	II	50053	0.994	0.676	49.0X	67.8X	0	0	0	1	0	0	0	0	0	3	0	0	2	0	7	1	3	1	6	9	4	2	4	6	5	2	1	5	4	1	9	9	91	7	8	7	3	6	1	1	1
NA	D201443a	TgShSp15	II	467645	0.997	0.991	418.0X	748.5X	0	1	0	0	0	2	1	0	0	2	0	2	7	0	3	0	7	0	4	12	6	1	2	80	19	10	18181	3	9	13	34	4	38	33	16	51	1	0	5	NA	2
51	D201444	TgShSp16	II variant	98239	1	0.967	2618.0X	2915.9X	1229	1844	2564	4192	11	1112	188	90	621	568	2836	1340	851	1948	704	1176	592	30	3776	7942	8187	4547	2857	2892	7727	494	4161	673	7483	4583	4792	6678	5017	3924	3000	2549	5	6	5	1	1
52	D201445	TgShSp17	II variant	34981	1	0.925	595.0X	979.1X	94	305	416	2511	1	219	1	9	277	189	997	288	525	671	225	55	204	1	668	1363	3831	2738	151	744	2588	368	677	227	2614	957	3081	2426	2167	480	1329	815	5	6	5	1	1
NA	D201446a	TgShSp18	II	11763	0.994	0.128	12.0X	16.2X	0	0	2	3	0	0	0	0	0	0	2	0	0	0	0	0	1	0	1	2	4	3	1	1	2	0	1	0	7	0	2	3	3	3	3	4	NA	NA	3	1	NA
NA	D201447a	TgShSp19	II	48092	1	0.65	77.0X	905.8X	5	3	6	1843	0	84	3	14	404	13	1	23	332	2	5	3	18	0	112	298	101	1927	40	827	20	69	4616	13	206	724	6177	1275	11756	52	1433	149	4	6	5	1	2
53	D201448	TgShSp20	II	135466	0.999	0.879	188.0X	2243.4X	29	18	59	766	6	74	0	10	153	205	104	49	1613	32	286	18	416	2	105	150	591	924	17	18829	231	941	4446	258	249	358	14473	453	4341	74	1437	4419	4	6	5	1	2
54	D201449	TgShSp21	II	59187	1	0.972	1608.0X	1692.8X	1211	1527	1827	1440	24	363	45	93	80	89	1684	562	276	864	257	1299	613	825	2839	5399	4852	1568	2018	2293	1985	315	2298	133	3740	2712	1710	2993	2440	3275	1977	2312	4	6	5	1	2
55	D201450	TgShSp22	II	70686	1	0.993	2046.0X	2103.2X	1110	1478	1855	2534	30	459	51	0	249	69	1835	596	546	467	405	2099	712	1225	2778	5080	5340	2694	3831	2495	5229	274	3381	145	3989	2896	2854	3213	2600	4830	1562	2625	4	6	4	2	4
56	D201451	TgShSp23	II variant	49826	1	0.969	1349.0X	1413.8X	900	1058	2253	1745	22	398	23	44	214	161	1318	307	369	1058	192	864	508	790	1929	3907	5157	1897	2432	1757	2814	154	1525	204	3088	1991	2014	2974	1720	2395	1672	1945	5	6	5	1	1
57	D201454	TgShSp26	II	89606	1	0.993	2738.0X	2575.0X	1621	2046	3295	2717	36	394	97	0	273	36	2724	1143	649	1664	503	2544	445	1361	3806	6098	6808	2883	3118	2866	6138	493	3558	120	5713	4266	2953	5013	3064	5750	1735	2956	4	6	4	2	4
58	D201455	TgShSp27	II	89764	1	0.979	2667.0X	2719.8X	1494	2765	3504	2404	25	338	91	1	62	164	2605	1935	622	1431	263	2665	498	509	3747	8331	8240	2629	4099	2547	5917	210	3811	323	7233	4488	2975	4568	3346	5979	1771	1713	4	6	4	2	4
59	D201456	TgShSp28	II variant	541871	1	0.953	4300.0X	15084.5X	40	134	3514	80229	2	6077	806	323	181	138	344	293	18115	1924	1706	51	752	19	26798	11124	21805	91346	3961	15738	9565	3120	28232	215	93847	26448	53444	47117	3665	3261	2353	6675	5	6	5	1	1
60	D201457	TgShSp29	II	92546	1	0.994	2444.0X	2714.3X	1610	3043	2878	2448	51	794	131	110	130	101	2003	1328	694	1570	465	2550	704	1156	4210	9336	8964	2585	4134	3333	6424	255	4104	265	5688	4175	3126	5158	2252	5513	2307	2778	2	2	5	2	2
61	D201458	TgShSp30	II	87819	1	0.908	1270.0X	2630.1X	216	202	317	3593	2	115	10	1	747	245	1138	766	1098	1034	719	37	95	0	636	8581	10356	3811	76	1747	9921	1558	1571	361	5358	2437	6964	6451	5814	1886	2163	2800	1	1	3	4	5
62	D201459	TgShSp31	II variant	45332	1	0.966	1154.0X	1330.8X	528	996	1514	1204	6	203	85	54	85	57	1336	1088	334	684	143	760	153	123	1591	4588	5089	1317	1438	605	4072	177	1907	102	3199	2290	1532	2337	1592	1938	918	1041	5	6	5	1	1
63	D201462	TgPigSp3	II	148532	1	0.935	3232.0X	4787.2X	332	1159	652	7493	3	554	61	106	321	496	3189	2595	3531	4487	844	113	643	2	2030	8052	16088	7711	263	3979	15277	3198	4526	522	8371	6116	10688	11661	8423	3062	5530	4638	5	6	3	1	1
64	D201463	TgPigSp4	II	40805	1	0.97	998.0X	1131.4X	943	1282	1819	267	31	226	7	38	36	26	1012	397	327	530	198	963	102	406	2169	4207	4703	362	1779	1556	929	101	833	152	2283	1873	1561	2016	1791	2410	722	1087	4	6	3	1	1
65	D201464	TgPigSp5	II	62514	1	0.992	1469.0X	1801.4X	1128	1557	1978	1605	31	354	77	89	185	33	2101	2274	383	678	140	1287	201	507	2750	5055	4676	1833	1409	1462	4342	260	2979	92	5086	5116	1631	2930	1469	3098	982	1485	2	2	3	1	2
66	D220214	20.1M	II	132418	1	0.993	3910.0X	4127.4X	2368	3977	4874	3643	58	356	676	361	107	49	3238	1890	2248	3589	186	4571	472	1703	6090	10449	11943	3704	4351	3913	7050	751	6194	348	8165	5921	5951	9019	4826	10202	3483	3878	4	6	1	3	4
67	D220218	E_EU_EJP_13	II	97386	1	0.975	2747.0X	3093.6X	1567	3376	3420	2263	27	165	1030	351	76	38	1943	1980	1332	2545	133	3104	601	1224	4177	8174	8235	2335	4200	2792	10295	858	3892	140	4620	4782	3252	5298	2937	6623	2126	3120	1	2	1	1	2
68	D220219	W_EU_EJP_15	II	300902	1	0.995	8273.0X	9618.0X	5343	8686	4123	7252	109	1428	2884	1082	643	79	8075	5030	3268	6736	41	9418	780	3497	13120	24127	17605	7430	8157	7932	31689	3113	13117	212	18898	13655	8431	16986	9911	19949	6860	7718	1	3	1	5	4
69	D220221	GER_EJP_1	II	107521	1	0.993	2913.0X	3440.3X	1941	3054	3083	2873	47	290	1565	577	256	52	2533	1526	1216	2445	453	3202	378	1387	4578	7708	7389	2933	2990	2536	14412	1307	4799	128	6503	4562	2872	5709	3443	7024	2580	2825	2	1	1	4	2
70	D220225	Pnegra	II	143091	1	0.993	3882.0X	4523.3X	2374	4723	5817	3713	72	1479	697	500	13	46	2921	2040	1132	3706	353	4120	255	1212	5432	12244	12222	3821	2963	3470	4679	1674	7578	97	6263	5187	6014	8678	5861	9774	4115	3935	2	1	0	1	1
71	D220226	E_EU_EJP_14	II	336581	1	0.995	10107.0X	10653.7X	4837	11138	11969	11382	98	3322	1712	1546	1829	94	7204	3850	5482	9744	2858	9867	1143	3212	12837	28909	25670	11706	7959	8112	10478	3828	20976	252	15426	11994	16148	20882	15222	21786	9536	9287	4	6	2	1	1
72	D220227	577	II	206624	1	0.995	5869.0X	6462.8X	3361	6501	7846	5482	121	1096	1557	0	121	112	3696	3690	3034	5588	761	6731	827	2467	8923	18407	20179	5613	8363	6297	19732	6	7880	482	9146	9956	7709	12082	7569	14459	5387	5995	4	6	4	3	4
73	D220228	E_EU_EJP_12	II	203153	1	0.995	6329.0X	6490.9X	3343	5550	7126	6455	59	1192	1170	1109	105	66	6187	2376	3372	5317	1145	6242	749	1185	9039	12369	14714	6640	6069	4610	9665	2791	10357	196	15300	8400	7685	11766	8611	13233	4458	4176	0	0	2	1	2
74	D221364	Lmic	II	106625	1	0.993	2624.0X	3379.2X	2002	3051	3505	1937	80	784	424	311	126	63	3312	2265	697	2589	248	2390	102	344	4886	10185	10857	1987	1972	1995	6790	832	3588	167	6713	4824	3634	7573	4943	7297	2040	1212	2	1	0	1	1
75	D221365	Gal dom 006	II	96039	1	0.993	2585.0X	3095.2X	1493	3201	3056	2018	38	423	1023	289	103	36	2415	1672	1105	2293	429	2978	266	730	4124	8025	7806	2080	2626	1992	11468	817	3888	86	5317	4345	3141	5658	3741	6354	2403	1934	1	2	4	1	1
76	D221366	21071	II	325047	1	0.996	10114.0X	10358.0X	5095	10981	11294	8727	144	1931	2726	844	32	172	8700	5819	4139	8367	572	9705	1474	3779	13522	27633	27793	8943	10886	10455	31092	1799	13523	455	18919	16266	11513	20692	12432	21346	8250	9290	1	1	5	1	2
77	D221367	32067	II	302818	1	0.995	8820.0X	9527.6X	6812	10119	10818	4025	215	936	1291	1211	40	162	7658	6288	1890	8095	467	6036	1468	4817	14693	24801	27783	4108	10681	7577	15407	3784	11558	402	17034	15779	4978	18475	9974	17853	7763	10273	1	2	5	3	4
78	D221368	FR-Bos_tau-001	II	205178	1	0.994	6156.0X	6531.2X	4554	6624	6480	4992	115	1082	1801	0	16	111	5390	4185	2458	4810	959	5972	694	2682	9647	16347	16182	5089	6270	5662	17894	617	7742	243	11512	11186	6495	12318	7748	13883	5414	6130	1	1	4	3	4
79	D221369	32182	II variant	147632	1	0.993	4130.0X	4673.2X	3299	4436	5056	3325	121	518	1088	355	242	102	3590	3004	1082	3868	292	4059	477	2282	6872	12678	13883	3434	4388	4086	11764	836	6106	275	7714	7324	4800	9500	5373	10408	4116	4998	5	6	5	1	1
80	D221370	32183	II	289517	1	0.995	8999.0X	8938.2X	6435	9156	9092	8033	402	1242	1320	975	346	173	7054	5847	1937	6738	567	9397	1903	5311	14498	22857	22330	8139	9591	8863	14776	2248	12237	523	15890	16332	7732	18132	9435	20020	9858	11199	1	1	4	2	5
81	D221372	CAE013-PIR	II	182365	1	0.994	5252.0X	5700.6X	3771	5206	6366	4467	178	1338	696	444	356	128	5063	3665	1340	4851	514	4750	717	2949	8080	15563	18440	4571	5592	5270	8930	1017	7085	273	10383	8938	6139	12942	6778	12053	5585	6540	0	0	1	1	1
82	D221373	PLA	II	112901	1	0.993	3278.0X	3586.8X	2100	3816	4294	2476	67	324	967	371	124	77	2535	2345	633	3140	130	3331	417	1617	4746	10004	11323	2547	3669	2704	11340	833	4508	259	5636	5478	2076	7361	4200	7941	2589	3451	2	1	3	2	4
83	D221374	PV044	II	161300	1	0.993	4850.0X	5195.5X	2937	5293	5979	4284	105	1017	1593	551	60	107	4349	2917	1869	4568	654	4567	587	2068	7073	13231	13696	4367	5072	4176	17004	1364	6794	275	9652	7587	4175	10122	6252	10232	4016	4661	1	1	5	2	4
84	D221376	PV227	II	374457	1	0.995	11680.0X	11846.9X	6851	12407	14875	8909	231	1002	2890	1141	228	215	7947	6821	5640	10938	87	11024	2831	5910	16491	31349	34566	9211	13322	9998	30139	2446	16570	739	19067	20206	15367	24395	12724	24622	11098	12023	4	6	1	1	1
85	D221377	PV238	II variant	1323246	1	0.998	38299.0X	42306.8X	25018	40073	45617	27758	714	8643	8764	3813	4661	579	33989	25120	18080	34214	8591	35632	5437	18455	57619	120738	124513	28536	41734	38699	108938	8053	56625	611	75495	61958	52887	85905	57182	90959	35732	41865	5	6	6	1	1
86	D221380	RS-CTN	II	304752	1	0.997	8342.0X	9616.4X	6060	7608	9638	4031	494	1739	3615	1119	21	285	8475	5489	4105	7137	626	8644	679	3887	14140	20554	22106	4115	7974	6653	33978	3967	11643	781	17363	13281	10712	16571	10828	20401	7014	8991	4	6	1	1	2
87	D210002	VB922188	II	45489	1	0.966	1320.0X	1462.2X	1054	1252	1578	1523	2	303	285	139	127	81	1424	578	539	943	277	1291	309	358	2313	3281	3447	1574	1292	1084	3711	426	2761	144	3011	2070	1588	2906	1555	2878	1036	1100	1	3	1	4	4
88	D212719	755H	II	22457	0.999	0.907	249.0X	317.2X	137	273	299	78	2	30	79	27	12	3	223	230	175	236	30	285	15	75	483	728	656	83	114	174	857	75	365	22	468	490	385	546	270	678	98	200	5	6	6	2	4
89	D212822	18-UTF-46	II	46856	0.999	0.975	493.0X	561.1X	251	396	505	611	1	287	58	19	226	34	552	261	464	357	348	296	155	102	739	1019	1137	638	228	845	525	176	948	86	1139	666	1416	1251	1069	665	409	861	4	6	5	1	1
90	D212823	19-UTF-2140	II	61942	1	0.971	1597.0X	1687.5X	918	1053	2712	1826	12	304	203	0	246	174	1461	1174	1133	1523	711	947	60	130	2581	3790	6867	1878	715	1189	4197	366	2132	278	3295	2564	3012	3760	3019	2826	992	1836	1	0	3	4	5
91	D212937	VB908066	II	116581	1	0.996	3140.0X	3707.2X	2322	3681	3156	2592	302	652	813	515	28	907	2033	1835	1111	2413	459	2715	1755	1200	5713	7823	7053	2697	4164	4235	12512	1364	5031	993	4583	5432	2646	5631	3118	7282	4519	3769	1	1	7	1	1
92	D212938	VB934675	II	93386	1	0.968	2657.0X	3025.6X	1096	2362	3038	3811	5	702	781	321	349	135	1819	1111	1047	2074	335	1979	928	852	3328	6000	6235	3944	3334	2097	11889	1267	5496	228	4533	4050	2934	4944	2518	5327	1932	2185	1	1	1	2	4
93	D212939	VB910918	II	232485	1	0.97	6987.0X	7560.2X	2934	7606	10461	7136	17	1593	1121	1097	9	420	4241	3250	3403	5315	722	5984	4082	1829	10606	17690	21557	7358	10267	7785	18070	2924	12779	610	10116	11131	7319	13341	7291	13946	8781	4553	4	7	1	2	2
94	D212940	VB912689	II	102162	1	0.968	2616.0X	3316.5X	1053	3156	4009	1903	6	603	719	572	23	300	1827	1497	1045	1852	382	2274	1065	1004	3969	7088	8888	1965	4151	3063	14673	1335	5049	405	3851	3866	2398	4850	3198	5245	2704	2079	4	6	4	1	2
95	D212961	S1790/11	II	50438	0.999	0.799	71.0X	129.1X	37	45	108	61	5	16	7	0	36	5	22	3	143	70	66	21	10	37	86	107	223	64	84	60	21	4	101	9	52	32	340	157	338	56	60	187	1	0	3	4	5
96	D213025	2048; 28	II	363277	1	0.996	9635.0X	11090.6X	6874	8734	12995	10227	151	2354	1859	1905	63	683	7473	5021	3907	9014	1698	8936	2997	3615	15855	21161	27552	10440	10771	8701	23222	4639	12157	876	15109	17798	11614	19035	10121	21888	8670	8775	5	6	4	4	5
97	D213050	19837; 14	II	599656	1	0.997	16649.0X	18424.9X	4293	27017	35459	11395	112	1916	238	306	519	2582	13474	1790	1497	15872	157	24787	881	638	26972	71514	83451	11688	28931	18540	4674	694	36023	5878	27840	4889	3097	39659	23458	52068	2381	2225	1	1	3	4	4
98	D213302	VB932233	II	237593	1	0.969	5672.0X	7479.9X	405	5601	9161	7810	3	2010	1042	0	21	383	3197	2060	3476	3836	1241	1964	1303	363	7758	12290	18353	8057	4532	5964	9795	3447	12980	425	9013	9848	7593	11439	7277	6861	5308	2711	2	1	0	1	1
99	D213370	S1155/21	II variant	128367	0.999	0.988	648.0X	2061.3X	191	331	710	333	31	75	684	376	204	18	727	2868	275	278	120	205	53	376	755	1423	1542	347	521	313	7063	2482	646	27	1495	6845	861	645	617	841	634	1061	1	2	4	1	1
100	D213419	098 H	II	699491	0.996	0.999	723.0X	1516.1X	122	278	653	323	20	61	227	0	40	20	135	1096	112	182	103	163	71	154	346	826	1433	337	535	209	3071	244	437	59	461	2768	466	393	367	553	346	331	4	6	3	4	5
101	D213421	462 H	II	232430	0.997	0.993	1232.0X	1668.3X	673	1297	2444	493	4	84	432	0	57	15	60	2892	614	315	436	322	19	755	1690	3506	4997	508	1240	593	4139	0	1523	16	1057	6224	2162	1504	1860	1506	502	1632	1	1	0	3	3
102	D213426	312 H	II	106583	0.99	0.938	184.0X	445.5X	40	38	257	130	0	4	39	27	55	3	75	897	130	57	82	13	12	1	104	244	558	136	102	157	1452	281	151	13	160	2269	476	165	213	77	78	129	0	1	7	5	3
103	D213428	588 V	II	467953	0.995	0.998	426.0X	1198.1X	66	129	210	193	2	30	46	1	31	4	53	1326	68	86	26	48	29	80	231	390	471	247	268	88	889	324	184	17	172	3075	196	288	151	249	172	173	1	0	3	1	1
104	D213432	146 V	II	211878	0.997	0.987	354.0X	655.0X	118	139	330	302	1	25	99	30	30	5	47	1293	105	85	53	80	10	47	285	473	892	319	494	53	1503	104	239	37	273	2980	542	235	249	306	40	206	1	1	1	4	3
105	D213580	NA	II	558158	1	0.998	13883.0X	15281.7X	9518	11841	22555	18514	171	6480	1077	1553	1898	7600	6624	13670	7056	12475	3555	6544	8125	813	23792	35019	53290	19033	15717	13250	30438	5472	19856	9216	17496	29022	19737	26572	19346	27171	17599	9644	1	1	2	1	2
106	D213618	15-0289243-001-01	II	56976	0.999	0.969	977.0X	1125.5X	574	818	1607	1566	2	227	126	0	201	22	471	512	1016	746	408	640	100	237	1384	2436	3186	1605	466	1112	2287	191	1481	83	1144	1136	2555	1767	1799	1780	673	1829	1	1	1	4	3
107	D213622	15-0292072-001-01	II	183788	0.998	0.994	2720.0X	3608.5X	1610	1715	3245	3857	7	1424	676	0	559	89	2120	1195	2520	2411	1675	1085	1757	802	3739	4750	6790	3960	2528	3706	8565	745	4232	162	4539	3408	5874	5426	5164	3654	4299	4502	1	1	1	4	5
108	D220012	229_Ha:Tb+Tt	II	424561	1	0.997	13337.0X	12540.7X	11075	13178	14323	22986	9001	7080	190	0	9075	13558	6890	1507	12309	13015	5349	5069	17179	4306	28263	27306	31798	23550	19474	18810	4400	568	25967	14131	20275	3649	29253	27218	20614	17995	33987	21049	1	0	3	4	5
109	D220063	9601_Ha:H	II	219271	0.999	0.996	5620.0X	5784.2X	3230	3621	4519	11056	2895	3067	118	118	6074	8902	3564	421	7935	5240	6439	1177	7433	300	8229	10053	10356	11424	6449	12704	1095	583	17094	9168	9046	1890	21551	13991	17968	7230	15955	9446	2	1	0	3	3
110	D220071	15890_Ha:Li	II	105487	1	0.995	2116.0X	2806.1X	2003	2710	3435	7519	213	632	26	0	3441	1204	2743	238	4062	2883	3480	676	662	36	4949	5741	8997	7826	1913	5535	195	136	9146	1265	6688	675	11307	7523	9292	3594	2049	2118	2	1	0	1	1
111	D220083	45455_FV:H	II	422606	0.999	0.998	11133.0X	10373.6X	7456	9564	11856	13838	574	4424	289	1	11825	7863	5537	2746	13761	10212	11626	2554	11791	627	20112	20210	23611	14287	7103	19610	9325	726	24394	8358	14644	6358	30702	25857	28802	12240	24776	14180	4	6	5	1	2
112	D220102	43792_Ha:L1	II	119418	0.999	0.996	3027.0X	3452.1X	2601	2639	5332	5487	188	898	58	61	2069	1528	2439	739	3863	4182	1651	1759	1097	163	6613	8850	10958	5671	2345	2896	1680	185	6736	1820	5358	1591	10306	9958	7050	6804	4095	4280	0	1	5	1	2
113	D220116	17218_Kt:S	II	220023	0.995	0.998	5668.0X	5696.5X	4669	4736	7812	11611	367	1938	122	176	154	2346	3779	1966	5499	6700	4303	1818	5204	399	11782	11602	15594	12011	4831	5983	2867	703	9365	2831	9962	4496	13511	14665	11302	8395	10553	8369	0	0	6	1	1
114	D220176	51217-UCF_212_4	II	325996	1	0.998	8639.0X	9003.5X	7568	8908	9934	15141	3075	5116	223	357	121	11740	7118	2480	8115	10589	6741	3262	8421	1247	17936	20561	22397	15509	9159	13561	6260	1254	10184	12134	15430	5991	22293	22404	17219	10920	20364	12911	1	1	3	4	5
115	D220234	51217-UGF_139	II	97899	1	0.994	2474.0X	2882.6X	2335	1968	5308	4321	59	1023	26	0	564	1394	2983	308	3826	3586	1601	1539	1049	61	5105	6581	11381	4496	1812	3598	578	56	4787	1553	6950	763	10956	7654	5290	5256	3262	2979	4	6	1	1	2
116	D220249	51217-UCF_175_2	II	220764	0.998	0.997	4085.0X	4282.1X	3732	4738	5729	8681	739	1222	58	133	2881	2734	2547	743	4014	4587	3895	2716	4782	1105	8271	9983	12113	8972	5382	7386	1366	375	6880	2815	6052	1768	10118	10778	8283	5982	10591	8603	1	0	3	2	4
117	D220254	51217-UOF_27	II	334400	0.997	0.959	3017.0X	4550.5X	1	2	20	4509	20	3	1	0	249	1570	4656	1	9201	2	2947	1774	1405	1	100	474	11757	4695	4508	6411	1308	255	14807	2090	12496	3831	25547	4953	9475	7142	7051	14154	3	6	2	1	1
118	D220269	51217-UCF_57	II	203801	1	0.996	5908.0X	6039.0X	4838	6155	9295	12485	48	2987	95	1	229	2043	5199	1068	7458	6856	5956	5269	427	593	11345	14268	23091	12877	6737	7760	573	349	13214	2553	12523	2647	15757	17004	12614	11983	1575	2984	2	1	0	3	4
119	D220324	F6/22_3	II	414857	0.999	0.996	7016.0X	9161.0X	2751	4043	12712	12613	12	1811	2117	690	141	524	4261	5983	4643	6395	2484	5141	1798	351	11155	15771	25658	12868	8015	4506	10807	2959	14265	1760	9717	17991	11343	14366	10292	12597	5181	6004	4	6	3	4	3
120	D220526	VB906581	II	521311	1	0.972	17760.0X	16639.1X	4779	14472	22179	22035	16	2311	3902	1266	51	585	11605	7016	1275	14801	1301	10983	3645	3276	21829	36685	46381	23026	19975	12698	48759	3265	31630	1364	31992	27724	12495	33600	19790	31561	9734	10233	4	6	5	1	1
121	D220529	VB914917	II	169937	1	0.969	5176.0X	5466.8X	912	4838	7937	6375	7	666	1027	803	28	103	3023	2280	1703	5174	518	3093	1204	1193	6548	14426	17918	6602	6807	4106	15231	1632	10758	304	8634	8789	5966	10932	5592	8146	2748	3279	4	6	1	4	4
122	D220530	VB915408	II	217185	1	0.995	6317.0X	6944.3X	4491	6129	6691	5761	80	677	1251	792	13	647	5534	5610	2573	4931	783	5813	1646	1717	10691	16391	16681	5945	7293	5401	18987	2881	10450	779	11623	12068	6780	13291	7204	14781	7134	4987	0	1	1	2	2
123	D220537	VB946609	II	527073	1	0.972	17188.0X	16797.7X	2352	16211	25847	19992	3	4972	3280	1631	117	1006	9765	5260	11218	16384	1516	7498	4443	3152	19859	36291	53685	20446	21711	17098	47026	3830	32476	1734	27061	28394	25846	35507	18490	27606	12586	9668	0	0	3	4	3
124	D220557	P8347/19-2	II	170658	0.999	0.981	3625.0X	3928.7X	2789	3453	4115	6817	4	1607	276	0	1703	222	4206	890	3385	3799	2086	2664	1707	471	7957	9471	10890	7007	3723	4144	3819	3	8474	434	9537	2060	8353	9250	8633	6378	3802	4112	4	6	5	2	4
125	D220606	TG-SWE-220121	II variant	117315	1	0.97	2966.0X	3789.2X	2413	2227	3812	2354	22	376	887	2	247	210	2441	2311	624	2195	283	2718	330	718	5525	7558	9171	2433	2313	2321	12186	826	4838	247	5521	5853	3111	5932	4023	7910	2998	2012	4	6	5	1	1
126	D220758	3160331002	II	453388	1	0.979	10523.0X	13912.3X	1529	10064	1995	24429	26	2357	242	738	205	1970	7668	10231	10024	15477	1855	543	7818	11	11559	34079	32423	25017	5285	8246	36158	6228	24692	2172	17316	29264	29096	33585	18582	10289	23331	13024	4	6	3	4	4
127	D220798	3170118001	II	162956	1	0.996	3127.0X	3881.4X	1834	2284	3776	1317	96	587	760	2	289	209	2587	3980	1516	2553	444	2007	350	1086	5011	7517	10090	1348	2591	1923	12580	1657	3610	293	5758	9613	4427	6104	3677	6026	3410	3680	1	0	3	2	4
128	D220820	3171013011	II	321773	0.999	0.798	452.0X	7592.2X	1	5	3	56291	0	57	2	0	5804	0	1	2	30	1	10	3	0	3	1846	3785	1795	57595	464	648	1144	700	12666	17	2856	19511	60189	26936	2876	642	14220	24	0	0	1	4	3
129	D220856	3181213028	II	159514	1	0.995	2717.0X	3610.9X	1856	1705	3683	3016	46	915	514	641	220	78	2687	3095	1794	2241	1162	1716	608	1413	4304	4986	7944	3127	2534	2697	7463	1509	2872	137	5853	9182	3813	5065	3486	4339	2109	3724	4	6	1	2	5
130	D220881	3190515010	II	298690	1	0.946	4446.0X	8528.2X	33	4	825	24175	1	3421	904	1	3556	134	154	985	1080	317	363	15	1290	59	16452	11134	3769	24795	14248	9986	8324	1176	28024	325	20599	24574	7320	15073	2227	1546	5058	8002	2	1	1	4	3
131	D221313	21PlaC	II	368929	1	0.998	8184.0X	9033.9X	5976	10216	11733	8992	285	1449	1003	1037	46	755	5344	5573	3890	7197	1948	5207	5656	3097	15586	21877	23464	9306	10887	5663	17649	2367	13103	1196	11184	15310	9469	16620	9454	16052	12070	7613	1	0	2	2	1
132	D221316	F39Pla1	II	285523	0.999	0.997	4204.0X	4853.4X	3212	5012	6962	3534	239	1271	310	294	536	439	2224	3676	1876	3460	476	2858	1683	1587	7289	14031	18244	3669	6515	3268	10108	884	5899	889	5045	8399	5235	8291	4570	8837	5807	3723	1	1	3	3	4
133	D221362	VB920555	II	207479	1	0.996	6174.0X	6691.2X	4746	6949	7269	3595	133	1313	786	955	341	520	4920	4925	1456	5158	407	5413	3265	2015	10796	15160	17627	3671	9720	5633	15427	2538	10458	846	12156	11514	4874	11588	5044	13484	7002	4641	1	0	2	4	5
134	D200289	W_EU_EJP_13	IIxIII	59552	1	0.937	1499.0X	1692.6X	1032	1293	1923	1665	12	279	327	108	167	14	1882	710	323	994	205	1175	90	649	2471	4624	3886	1823	1564	1538	4273	302	2468	33	4603	2663	1428	3257	2004	3061	1110	1498	4	6	4	1	1
135	D170242	B6-H6	IIxIII	292376	1	0.952	6841.0X	9421.0X	347	2068	11226	14769	1	0	1656	1	1425	67	8135	4972	823	7017	76	1880	272	72	4927	21053	33797	15131	915	369	19331	3095	10411	143	22459	14199	10883	16331	10238	5661	3730	2538	0	0	5	1	2
136	D170243	C10	IIxIII	92146	1	0.933	2014.0X	2988.6X	62	657	3424	3676	0	341	520	1	436	31	2240	1400	1691	1965	506	433	69	24	1459	5597	7797	3781	410	1460	7087	1391	4139	53	6439	4599	3766	4219	3152	1264	695	541	0	0	5	1	2
137	D170245	C12	IIxIII	72153	1	0.869	1214.0X	2267.8X	10	361	2038	2095	11	0	518	214	192	15	1122	303	2134	1256	319	85	44	2	1233	2161	7890	3131	104	48	3899	626	3238	24	6293	2620	4408	2691	1854	376	416	285	0	0	5	1	41
138	D170246	A7	IIxIII	161259	1	0.904	3067.0X	5091.3X	22	601	4438	5403	22	0	648	260	1089	50	3497	898	4975	3767	748	174	79	6	2179	5908	18342	5491	122	62	8862	219	6663	71	14333	5292	12107	8261	4917	676	1193	859	0	0	5	1	41
139	NA	NED	III	276295	1	0.991	7456.0X	8592.4X	4632	7062	7404	2343	5295	8	1954	1035	475	342	7080	4954	2724	5553	224	7360	1709	2785	11006	18998	18623	2374	13463	5077	18487	2303	10742	569	15789	14558	7234	14226	8260	16612	6834	9846	0	0	5	1	46
140	D170244	2-H8	III	206413	1	0.809	1650.0X	6227.7X	6	204	3066	14656	5	0	1202	276	3133	22	406	148	11655	3008	1805	18	353	3	2427	1025	11924	14848	97	34	5194	1430	11198	42	15335	6293	25682	10950	9672	334	1073	591	0	0	5	1	41
141	D200108	E_EU_EJP_4	III	58601	1	0.985	1405.0X	1623.6X	969	1384	1926	472	382	2	126	32	40	98	1069	323	359	831	65	1871	293	461	2458	4430	4908	487	1943	1811	1771	197	3466	210	2395	2328	1541	2494	1406	4529	1525	3262	0	0	5	1	41
142	D201452	TgShSp24	III	82581	1	0.986	2049.0X	2260.3X	1471	1931	2077	1811	559	3	194	1	144	209	2005	807	466	1078	211	2515	435	714	3754	5929	5597	1966	2834	1989	4378	270	4158	401	4791	3378	1999	3862	2249	6156	1951	4005	0	0	5	1	42
143	D201453	TgShSp25	III	60718	1	0.934	1087.0X	1716.7X	20	413	2139	2564	12	0	422	59	336	83	468	200	691	780	304	77	300	118	3317	3243	4953	2726	907	302	2525	364	7428	136	5621	3889	2693	3339	1302	1844	786	684	0	0	5	1	41
144	D201460	TgPigSp1	III	78600	1	0.985	2201.0X	2188.8X	1244	1738	2739	1996	549	3	258	3	302	162	2243	762	511	1240	363	2013	486	920	3164	4981	6346	2099	2304	1549	3584	305	4799	303	5686	3578	2096	4186	2724	5046	2371	3716	0	0	5	1	41
145	D201461	TgPigSp2	III	26375	0.999	0.917	534.0X	729.1X	298	165	96	645	11	1	37	3	104	188	887	40	195	106	114	1001	58	284	932	2308	1904	718	120	442	1328	67	934	271	2283	1202	1531	734	1170	2421	1043	795	0	0	5	1	41
146	D220215	536MH	III	78213	1	0.986	2236.0X	2395.8X	1248	1622	3024	768	1834	6	1097	123	55	179	1400	1478	1018	2071	116	2321	459	1127	2966	5890	8874	786	4739	1696	6675	429	2917	381	3356	3339	2803	4561	2313	5520	1643	3596	0	0	5	1	48
147	D220224	C25	III	221371	1	0.925	6804.0X	6780.7X	3589	8018	0	3183	5019	18	4238	481	266	304	4323	9053	1853	5400	305	7289	1595	2625	9446	19162	1	3233	11476	4635	17416	1639	10969	766	11298	18440	4288	12946	7418	16480	7082	9483	1	2	NA	1	48
148	D220252	C26	III	80912	1	0.918	2291.0X	2512.5X	1160	2816	0	1031	1817	5	1727	129	96	126	1735	3565	1164	2035	159	2584	766	894	3516	6546	0	1046	4291	1621	7439	743	3509	222	4359	7459	2715	4378	2660	5600	2549	3228	1	2	NA	1	45
149	D221371	32215	III	124171	1	0.988	3514.0X	3808.3X	2360	3337	3761	1309	2312	10	2254	331	108	181	2915	3527	664	2409	298	3114	854	803	5045	8669	9994	1334	6661	2213	10639	785	4733	301	6192	7542	2937	6184	3835	7714	4103	4124	0	0	5	1	47
150	D221375	PV220	III	276762	1	0.991	7524.0X	8640.5X	4612	7265	8549	2898	4912	3	2358	1374	304	459	7558	6950	3119	6133	39	7212	1896	3374	10820	18330	20162	2941	12856	3978	13406	3101	11006	676	15613	14390	8871	14420	10427	17225	7566	8285	0	1	5	1	44
151	D221378	PV311	III	494400	1	0.996	14403.0X	15219.1X	7975	14781	18302	7226	11053	35	2941	1141	466	761	11131	7829	4950	12608	121	13904	3823	3281	21386	36086	41324	7378	25877	9248	30015	3661	21645	1500	26908	22233	12319	29805	15689	31851	11076	16518	0	0	5	1	49
152	D212711	537	III	19067	0.999	0.928	331.0X	471.6X	170	218	782	321	130	0	131	21	37	9	236	129	207	199	48	170	130	318	423	547	1598	332	424	236	1137	154	534	33	818	385	558	610	546	711	258	677	0	0	5	1	41
153	D221297	24621/21 (vial 4)	III	394146	0.999	0.997	7589.0X	8551.8X	4079	7564	11541	4309	3549	5	4134	1134	432	314	4134	5440	3333	6496	2798	6723	1622	2724	11716	21148	23185	4397	9129	2641	21600	2321	13493	1832	12276	16649	8871	14551	12315	14872	5353	6751	0	0	5	1	41
154	D221302	38325/20 (vial 11)	III	238099	1	0.991	5464.0X	6679.8X	3309	5395	7135	4724	3368	1	2505	639	309	705	4194	6032	2541	4913	1179	4893	2054	2829	8215	15004	17270	4839	7511	2117	16029	1676	10504	880	8920	12901	6808	10830	8313	12536	7246	5968	0	0	5	1	41
155	NA	RH	I	29620	1	0.777	555.0X	799.7X	202	178	0	1094	10	2	2	12	84	34	1461	121	0	0	97	598	50	471	734	908	2	1241	757	673	1371	374	1573	52	3274	1174	0	0	583	1949	1012	1110	4	2	2	11	40
156	NA	GT1	I	149898	1	0.835	4922.0X	4709.8X	3670	6412	0	2695	3579	12	758	446	167	283	4775	3265	0	0	256	4995	1536	2466	8636	17051	0	2759	9606	5176	8818	973	7916	621	11734	8364	0	0	5900	10943	7014	8912	4	3	NA	11	40
157	D200286	E_EU_EJP_8	I	69467	1	0.794	1491.0X	1917.0X	1192	1664	0	2740	1043	7	56	64	131	25	2659	774	0	0	240	1017	273	739	2848	6056	3	2836	2685	4203	2872	338	3578	63	7157	3566	0	0	2090	3178	1830	3592	4	3	2	11	40
158	D221379	PT-B1	I	237499	1	0.84	7191.0X	7286.7X	5715	10241	0	3618	5531	13	942	734	123	269	6773	7047	0	0	291	7566	2386	1679	13327	25746	0	3724	16105	9220	11717	1542	12271	929	14646	15428	0	0	6887	16201	8497	11792	4	2	NA	11	40
159	D221394	P19S1AJ6	Africa 1	305168	1	0.797	9510.0X	9048.9X	0	8	2	11396	6040	25	1390	801	638	638	9704	6536	0	0	1269	8199	3426	5489	6	21816	5	11686	17748	10844	3153	1674	17099	1393	23412	18962	1	0	11220	22488	12882	18063	NA	34	3	11	40
160	D221398	GUYS006-BAY	Atypical	229071	1	0.761	7602.0X	6972.0X	0	19	0	4251	7029	40	4450	361	61	444	9203	11374	0	0	4	2582	2653	385	16	13528	0	4329	18610	9780	26468	1411	9993	662	21073	26623	0	0	425	12933	10383	11336	1	31	NA	11	47
161	D221399	GUY013-2004-LAB	Atypical	317365	1	0.797	9647.0X	9384.0X	0	27	0	3876	8552	20	2619	841	474	1001	10576	5637	0	0	195	11301	2694	2100	21	25930	0	3932	19365	10452	26456	1696	14717	1913	21688	21397	1	0	8929	24750	11454	15374	1	29	NA	5	44
162	D221400	GUY-CAN-FAM-009	Caribbean 2	291378	1	0.905	8425.0X	9035.7X	5660	7391	11794	2505	739	20	2796	555	229	900	7674	11050	0	0	357	7588	2344	4167	13153	23523	39000	2552	8451	6035	22266	1265	11109	1410	16665	25265	3	0	8604	20440	11190	13945	0	0	5	9	45
163	D221401	PAP002-2010-GOM	Caribbean 1	257941	1	0.91	8315.0X	7809.5X	5492	7477	8488	2490	552	28	3060	493	475	700	7302	3848	0	0	443	8168	2165	3850	12229	20383	20973	2532	8893	5274	18708	1182	11136	1344	17391	14230	0	2	8691	18907	8764	12650	0	0	5	9	45
164	D221402	FDF012-MAN	Caribbean 3	237605	1	0.993	6635.0X	7244.6X	4593	6053	8084	4563	479	15	2536	448	220	606	6728	10700	2663	5136	443	5540	1980	3029	9474	16613	18674	4817	4648	4249	16627	1076	9588	812	14685	24730	7662	11946	6956	14245	7821	10063	0	0	5	9	44
NA: Not available
aSamples were excluded from analysis, since the sequencing results did not fulfill the quality criteria
[truncated: 12 more columns]

## Sheet: Suppl Table 9
		SNPs absent or present in the Ion AmpliSeq results compared to the WGS data
		Chr Ia_T30		Chr Ia_T39		Chr Ib_T14		Chr II_T32		Chr II_T52		Chr III_T16		Chr IV_T17		Chr V_T26		Chr V_T51		Chr VI_T34		Chr VIIa_T10		Chr VIII_T21		Chr VIII_T35		Chr IX_T36		Chr IX_T48		Chr X_T49		Chr X_T53
DNA identifier of analyzing laboratory	Sample ID	Absent SNPs	Present SNPs	Absent SNPs	Present SNPs	Absent SNPs	Present SNPs	Absent SNPs	Present SNPs	Absent SNPs	Present SNPs	Absent SNPs	Present SNPs	Absent SNPs	Present SNPs	Absent SNPs	Present SNPs	Absent SNPs	Present SNPs	Absent SNPs	Present SNPs	Absent SNPs	Present SNPs	Absent SNPs	Present SNPs	Absent SNPs	Present SNPs	Absent SNPs	Present SNPs	Absent SNPs	Present SNPs	Absent SNPs	Present SNPs	Absent SNPs	Present SNPs
D180563	Greek	0	0	0	0	0	0	0	0	0	0	1	3	0	0	2	1	1	0	0	1	0	0	0	0	0	0	0	0	0	0	0	0	0	0
D180565	French1	0	0	0	0	0	0	0	0	0	0	0	0	0	0	0	0	0	0	0	0	0	0	0	0	0	0	0	0	0	0	0	0	0	0
D180567	Czech_KS	0	0	0	0	0	0	0	0	0	0	1	3	0	0	1	1	0	0	0	0	0	0	0	0	0	0	0	0	0	0	0	0	0	0
D180569	Ger1	0	0	0	0	0	0	0	0	0	0	0	0	0	0	0	0	0	0	0	0	0	0	0	0	0	0	0	0	0	0	0	0	1	0
D200109	E_EU_EJP_5	0	0	0	0	0	0	0	0	0	0	1	0	0	0	0	0	0	0	0	1	0	0	0	0	0	0	0	0	0	0	0	0	0	0
D200110	GER_EJP_9	0	0	0	0	0	0	0	0	0	0	0	0	0	0	0	0	0	0	0	0	0	0	0	0	0	0	0	0	0	0	0	0	0	0
D200112	S_EU_EJP_1	0	0	0	0	0	0	0	0	0	0	1	3	0	0	0	0	0	0	0	0	0	0	0	0	0	0	0	0	0	0	0	0	0	0
D200116	GER_EJP_11	0	0	0	0	0	0	0	0	0	0	0	0	0	0	0	0	0	0	0	1	0	0	0	0	0	0	0	0	0	0	0	0	0	0
D200117	N_EJP_1	0	0	0	0	0	0	0	0	0	0	0	0	0	0	1	0	0	0	0	0	0	0	0	0	0	0	0	0	0	0	0	0	0	0
D200118	W_EU_EJP_1	0	0	0	0	0	0	0	0	0	0	1	3	0	0	0	0	0	0	0	0	0	0	0	0	0	0	0	0	0	0	0	0	0	0
D200119	GER_EJP_8	0	0	0	0	0	0	0	0	0	0	0	0	0	0	1	0	0	0	0	0	0	0	0	0	0	0	0	0	0	0	0	0	0	0
D200120	W_EU_EJP_3	0	0	0	0	0	0	0	0	0	0	1	0	0	0	0	0	0	0	0	0	0	0	0	0	0	0	0	0	0	0	0	0	0	0
D200121	W_EU_EJP_2	0	0	0	0	0	0	0	0	0	0	0	0	0	0	0	0	0	0	0	0	0	0	0	0	0	0	0	0	0	0	0	0	0	0
D200122	GER_EJP_12	0	0	0	0	0	0	0	0	0	0	0	0	0	0	0	0	0	0	0	0	0	0	0	0	0	0	0	0	0	0	0	0	0	0
D200126	GER_EJP_5	0	0	0	0	0	0	0	0	0	0	0	0	0	0	0	0	0	0	0	0	0	0	0	0	0	0	0	0	0	0	0	0	0	0
D200129	E_EU_EJP_3	0	0	0	0	0	0	0	0	0	0	0	0	0	0	1	0	0	0	0	0	0	0	0	0	0	0	0	0	0	0	0	0	0	0
D200209	W_EJP_6	0	0	0	0	0	0	0	0	0	0	0	0	0	0	1	0	0	0	0	0	0	0	0	0	0	0	0	0	0	0	0	0	0	0
D200211	GER_EJP_13	0	0	0	0	0	0	0	0	0	0	0	0	0	0	1	0	0	0	0	0	0	0	0	0	0	0	0	0	0	0	0	0	0	0
D200212	W_EJP_5	0	0	0	0	0	0	0	0	0	0	0	0	0	0	1	1	0	0	0	0	0	0	0	0	0	0	0	0	0	0	0	0	0	0
D200284	E_EU_EJP_6	0	0	0	0	0	0	0	0	0	0	1	3	0	0	1	0	0	0	0	0	0	0	0	0	0	0	0	0	0	0	0	0	0	0
D200285	E_EU_EJP_7	0	0	0	0	0	0	0	0	0	0	0	0	0	0	1	1	0	0	0	0	0	0	0	0	1	0	0	0	0	0	0	0	0	0
D200287	W_EU_EJP_7	0	0	0	0	0	0	0	0	0	0	0	0	0	0	1	0	0	0	0	0	0	0	0	0	0	0	0	0	0	0	0	0	0	0
D200288	W_EU_EJP_12	0	0	0	0	0	0	0	0	0	0	0	0	0	0	1	0	0	0	0	0	0	0	0	0	0	0	0	0	0	1	0	0	0	0
D200389	W_EU_EJP_10	0	0	0	0	0	0	0	0	0	0	0	0	0	0	0	0	0	0	0	0	0	0	0	0	0	0	0	0	0	0	0	0	0	0
D200390	W_EU_EJP_11	0	0	0	0	0	0	0	0	0	0	0	0	0	0	0	0	0	0	0	0	0	0	0	0	0	0	0	0	0	0	0	0	0	0
D200391	W_EU_EJP_14	0	0	0	0	0	0	0	0	0	0	0	0	0	0	1	0	0	0	0	0	0	0	0	0	0	0	0	0	0	0	0	0	0	0
D200392	N_EU_EJP_3	0	0	0	0	0	0	0	0	0	0	1	3	0	0	1	0	0	0	0	0	0	0	0	0	0	0	0	0	0	0	0	0	0	0
D200393	W_EU_EJP_8	0	0	0	0	0	0	0	0	0	0	1	3	0	0	0	0	0	0	0	0	0	0	0	0	0	0	0	0	0	0	0	0	0	0
D200394	W_EU_EJP_9	0	0	0	0	0	0	0	0	0	0	1	3	0	0	0	0	0	0	0	0	0	0	0	0	0	0	0	0	0	0	0	0	0	0
D201429	TgShSp1	0	0	0	0	0	0	0	0	0	0	0	0	0	0	0	0	0	0	0	0	0	0	0	0	0	1	0	0	0	0	0	0	0	0
D201430	TgShSp2	0	0	0	0	0	0	2	0	0	0	0	0	0	0	0	0	0	0	0	1	0	0	0	0	0	0	0	0	0	0	0	0	0	0
D201431	TgShSp3	0	0	0	0	0	0	2	0	0	0	0	0	0	0	0	0	0	0	0	1	0	0	0	0	0	0	0	0	0	0	0	0	0	0
D201432	TgShSp4	0	0	0	0	0	0	2	0	0	0	0	0	0	0	0	0	0	0	0	1	0	0	0	0	0	0	0	0	0	0	0	0	0	0
D201433	TgShSp5	0	0	0	0	0	0	2	0	0	0	0	0	0	0	0	0	0	0	0	1	0	0	0	0	0	0	0	0	0	0	0	0	0	0
D201434	TgShSp6	0	0	0	0	0	0	2	0	0	0	0	0	0	0	0	0	0	0	0	1	0	0	0	0	0	0	0	0	0	0	0	0	0	0
D201435	TgShSp7	0	0	0	0	0	0	0	0	0	0	1	3	0	0	1	0	0	0	0	0	0	0	0	0	0	0	0	0	0	0	0	0	0	0
D201436	TgShSp8	0	0	0	0	0	0	0	0	0	0	0	0	0	0	0	0	0	0	0	0	0	0	0	0	0	0	0	0	0	0	0	0	1	0
D201437	TgShSp9	0	0	0	0	0	0	0	0	0	0	0	0	0	0	0	0	0	0	0	0	0	0	0	0	0	0	0	0	0	0	0	0	0	0
D201438	TgShSp10	0	0	0	0	0	0	0	0	0	0	0	0	0	0	0	0	0	0	0	0	0	0	0	0	0	0	0	0	0	0	0	0	0	0
D201439	TgShSp11	0	0	0	0	0	0	0	0	0	0	1	3	0	0	0	0	0	0	0	0	0	0	0	0	0	0	0	0	0	0	0	0	0	0
D201444	TgShSp16	0	0	0	0	0	0	0	0	0	0	1	3	0	0	1	1	0	0	0	0	0	0	0	0	0	0	0	0	0	0	0	0	0	0
D201445	TgShSp17	0	0	0	0	0	0	0	0	0	0	1	3	0	0	1	1	0	0	0	0	0	0	0	0	0	0	0	0	0	0	0	0	4	0
D201457	TgShSp29	0	0	0	0	0	0	0	0	0	0	1	0	0	0	0	0	0	0	0	0	0	0	0	0	0	0	0	0	0	0	0	0	1	0
D201458	TgShSp30	0	0	0	0	0	0	0	0	0	0	0	0	0	0	1	1	2	0	0	0	0	0	0	0	0	1	0	0	0	0	0	0	5	0
D201462	TgPigSp3	0	0	0	0	0	0	0	0	0	0	1	3	0	0	1	1	0	0	0	0	0	0	0	0	0	0	0	1	0	0	0	0	2	0
D201463	TgPigSp4	0	0	0	0	0	0	0	0	0	0	0	0	0	0	0	0	0	0	0	0	0	0	0	0	0	0	0	0	0	0	0	0	1	0
D201464	TgPigSp5	0	0	0	0	0	0	0	0	0	0	1	0	0	0	0	0	0	0	0	0	16	0	0	0	0	0	0	0	0	0	0	0	0	0
D200111	GER_EJP_10	0	0	0	0	0	0	0	0	0	0	0	0	0	0	1	0	0	0	0	0	0	0	0	0	0	0	0	0	0	0	0	0	0	0
D200114	GER_EJP_6	0	0	0	0	0	0	0	0	0	0	0	0	0	0	1	1	0	0	0	0	0	0	0	0	0	0	0	0	0	0	0	0	0	0
D200124	E_EU_EJP_1	0	0	0	0	0	0	0	0	0	0	0	0	0	0	0	0	0	0	0	0	0	0	0	0	0	0	0	0	0	0	0	0	0	0
D200125	GER_EJP_4	0	0	0	0	0	0	0	0	0	0	1	3	0	0	0	0	0	0	0	0	0	0	0	0	0	0	0	0	0	0	0	0	0	0
D200210	N_EJP_2	0	0	0	0	0	0	0	0	0	0	1	3	0	0	1	0	0	0	0	1	0	0	0	0	0	0	0	0	0	0	0	0	0	0
ME49	ME49	0	0	0	0	0	0	0	0	0	0	0	0	0	0	0	0	0	0	0	0	0	0	0	0	0	0	0	0	0	0	0	0	0	0
D200113	GER_EJP_7	0	0	0	0	0	0	0	0	0	0	0	0	0	0	1	1	0	0	0	0	0	0	0	0	0	0	0	0	0	0	0	0	0	0
D200127	GER_EJP_3	0	0	0	0	0	0	0	0	0	0	0	0	0	0	1	1	0	0	0	0	0	0	0	0	0	0	0	0	0	0	0	0	0	0
D200128	E_EU_EJP_2	0	0	0	0	0	0	0	0	0	0	1	0	0	0	0	0	0	0	0	1	0	0	0	0	0	0	0	0	0	0	0	0	0	0
D220214	20.1M	0	0	0	0	0	0	0	0	0	0	1	0	0	0	1	1	0	0	0	0	0	0	0	0	0	0	0	0	0	0	0	0	0	0
D220218	E_EU_EJP_13	0	0	0	0	0	0	0	0	0	0	1	3	0	0	0	0	0	0	0	0	0	0	0	0	0	0	0	0	0	0	0	0	0	0
D220219	W_EU_EJP_15	0	0	0	0	0	0	0	0	1	0	1	3	0	0	1	1	0	0	0	0	0	0	0	0	0	0	0	0	0	0	0	0	0	0
D220221	GER_EJP_1	0	0	0	0	0	0	0	0	0	0	1	0	0	0	0	0	0	0	0	0	0	0	0	0	0	0	0	0	0	0	0	0	0	0
D220222	NTE	0	0	0	0	0	0	0	0	0	0	0	0	0	0	1	1	0	0	0	0	0	0	0	0	0	0	0	0	0	0	0	0	0	0
D220225	Pnegra	0	0	0	0	0	0	0	0	0	0	0	0	0	0	0	0	0	0	0	0	0	0	0	0	0	0	0	0	0	0	0	0	0	0
D220226	E_EU_EJP_14	0	0	0	0	0	0	0	0	0	0	0	0	0	0	0	0	0	0	0	0	0	0	0	0	0	0	0	0	0	0	0	0	0	0
D220227	577	0	0	0	0	0	0	0	0	0	0	0	0	0	0	1	0	0	0	0	0	0	0	0	0	0	0	0	0	0	0	0	0	0	0
D220228	E_EU_EJP_12	0	0	0	0	0	0	0	0	0	0	1	0	0	0	0	0	0	0	0	0	0	0	0	0	0	0	0	0	0	0	0	0	0	0
D221364	Lmic	0	0	0	0	0	0	0	0	0	0	0	0	0	0	1	0	0	0	0	0	0	0	0	0	0	0	0	0	0	0	0	0	0	0
D221365	Gal dom 006	0	0	0	0	0	0	0	0	0	0	0	0	0	0	1	0	0	0	0	0	0	0	0	0	0	0	0	0	0	0	0	0	0	0
D221366	21071	0	0	0	0	0	0	0	0	0	0	0	0	0	0	0	0	0	0	0	0	0	0	0	0	0	0	0	0	0	0	0	0	0	0
D221367	32067	0	0	0	0	0	0	0	0	0	0	0	0	0	0	0	0	0	0	0	0	0	0	0	0	0	0	0	0	0	0	0	0	0	0
D221368	FR-Bos_tau-001	0	0	0	0	0	0	0	0	0	0	0	0	0	0	1	0	0	0	0	0	0	0	0	0	0	0	0	0	0	0	0	0	0	0
D221369	32182	0	0	0	0	0	0	0	0	0	0	1	3	0	0	1	1	0	0	0	0	0	0	0	0	0	0	0	0	0	0	0	0	0	0
D221370	32183	0	0	0	0	0	0	0	0	0	0	1	3	0	0	1	1	0	0	0	0	0	0	0	0	0	0	0	0	0	0	0	0	0	0
D221372	CAE013-PIR	0	0	0	0	0	0	0	0	0	0	0	0	0	0	1	1	0	0	0	0	0	0	0	0	0	0	0	0	0	0	0	0	0	0
D221373	PLA	0	0	0	0	0	0	0	0	0	0	0	0	0	0	0	0	0	0	0	0	0	0	0	0	0	0	0	0	0	0	0	0	0	0
D221374	PV044	0	0	0	0	0	0	0	0	0	0	0	0	0	0	0	0	0	0	0	0	0	0	0	0	0	0	0	0	0	0	0	0	0	0
D221376	PV227	0	0	0	0	0	0	0	0	0	0	0	0	0	0	1	1	0	0	0	0	0	0	0	0	0	0	0	0	0	0	0	0	0	0
D221377	PV238	0	0	0	0	0	0	0	0	0	0	1	3	0	0	1	1	0	0	0	0	0	0	0	0	0	0	0	0	0	0	0	0	0	0
D221380	RS-CTN	0	0	0	0	0	0	0	0	0	0	0	0	0	0	0	0	0	0	0	0	0	0	0	0	0	0	0	0	0	0	0	0	0	0

[truncated: 1 more sheets: Suppl Table 10]
